# Supplementary material for: Characterization of Inflammatory Bowel Disease Heterogeneity Using Serum Proteomics: A Multicenter Study
Source: J Crohns Colitis. 2024 Nov 4;19(5):jjae169. doi: 10.1093/ecco-jcc/jjae169 (PMC12063088; doi:10.1093/ecco-jcc/jjae169)
Supplement: jjae169_suppl_Supplementary_Table_S4 [file jjae169_suppl_supplementary_table_s4.xlsx]

## Sheet: All
		Crohn's Disease N=883	ulcerative colitis N=639	IBD-U N=29	healthy control N=312	pvalue
Sex, n (%)	Male (n=950)	416 (47.1%)	357 (55.9%)	19 (65.5%)	158 (50.6%)	0.003
Median Age, years (IQR)		37 (26-51)	38 (28-53)	33 (28-47)	40 (27-55)	0.08
Smoking	Never	365 (41.3%)	275 (43%)	12 (41.4%)	34 (10.9%)	2.6e-08
	Current	161 (18.2%)	50 (7.8%)	1 (3.4%)	3 (1%)
	Previous	147 (16.6%)	130 (20.3%)	11 (37.9%)	8 (2.6%)
	missing information	210 (23.8%)	184 (28.8%)	5 (17.2%)	267 (85.6%)
Median disease duration, years (IQR)		7 (0-20)	3 (0-12)	0 (0-0)		0.55
Diease location, n (%)	ileal (L1)	275 (31.1%)
	colonic (L2)	188 (21.3%)
	ileocolonic (L3)	420 (47.6%)
Diease behaviour, n (%)	non-stricturing, non-penetrating (B1)	371 (42%)
	stricturing (B2)	273 (30.9%)
	penetrating (B3)	239 (27.1%)
Disease extent, n (%)	ulcerative proctitis (E3)		105 (16.4%)
	left-sided colitis (E2)		220 (34.4%)
	extensive colitis (E3)		314 (49.1%)
Previous IBD-related surgery	Yes	263 (29.8%)	33 (5.2%)	0 (0%)		< 2.2e-16
	No	494 (55.9%)	491 (76.8%)	25 (86.2%)
	missing information	10 (1.1%)	12 (1.9%)	2 (6.9%)

## Sheet: SIC IBD
		Crohn's Disease N=90	ulcerative colitis N=160	IBD-U N=22	healthy control N=48
Sex, n (%)	Male (n=173)	44 (48.9%)	96 (60%)	13 (59.1%)	20 (41.7%)
Median Age, years (IQR)		30 (24-41)	34 (27-47)	33 (29-43)	26 (22-29)
Smoking	Never	48 (53.3%)	76 (47.5%)	11 (50%)	34 (70.8%)
	Current	14 (15.6%)	12 (7.5%)	1 (4.5%)	3 (6.2%)
	Previous	15 (16.7%)	48 (30%)	7 (31.8%)	7 (14.6%)
	missing information	13 (14.4%)	24 (15%)	3 (13.6%)	4 (8.3%)
Median disease duration, years (IQR)		0 (0-0)	0 (0-0)	0 (0-0)
Diease location, n (%)	ileal (L1)	33 (36.7%)
	colonic (L2)	33 (36.7%)
	ileocolonic (L3)	24 (26.7%)
Diease behaviour, n (%)	non-stricturing, non-penetrating (B1)	76 (84.4%)
	stricturing (B2)	10 (11.1%)
	penetrating (B3)	4 (4.4%)
Disease extent, n (%)	ulcerative proctitis (E3)		50 (31.2%)
	left-sided colitis (E2)		47 (29.4%)
	extensive colitis (E3)		63 (39.4%)
Previous IBD-related surgery	Yes	10 (11.1%)	12 (7.5%)	2 (9.1%)
	No	80 (88.9%)	148 (92.5%)	20 (90.9%)
Swedish Inception Cohort, SIC IBD

## Sheet: BIO IBD
		Crohn's Disease N=138	ulcerative colitis N=103	IBD-U N=4
Sex, n (%)	Male (n=135)	72 (52.2%)	59 (57.3%)	4 (100%)
Median Age, years (IQR)		32 (25-48)	34 (27-49)	44 (28-58)
Smoking	Never	58 (42%)	44 (42.7%)	1 (25%)
	Current	14 (10.1%)	6 (5.8%)	0 (0%)
	Previous	34 (24.6%)	27 (26.2%)	3 (75%)
	missing	32 (23.2%)	26 (25.2%)	0 (0%)
Median disease duration, years (IQR)		7 (1-12)	6 (1-11)	1.5 (0.75-8.25)
Diease location, n (%)	ileal (L1)	38 (27.5%)
	colonic (L2)	55 (39.9%)
	ileocolonic (L3)	45 (32.6%)
Diease behaviour, n (%)	non-stricturing, non-penetrating (B1)	91 (65.9%)
	stricturing (B2)	32 (23.2%)
	penetrating (B3)	15 (10.9%)
Disease extent, n (%)	ulcerative proctitis (E3)		3 (2.9%)
	left-sided colitis (E2)		26 (25.2%)
	extensive colitis (E3)		74 (71.8%)
Previous IBD-related surgery	Yes	44 (31.9%)	1 (1%)	0 (0%)
	No	92 (66.7%)	101 (98.1%)	4 (100%)
	missing	2 (1.4%)	1 (1%)	0 (0%)
biological cohort, BIO IBD

## Sheet: Örebro cohort 1
		Crohn's Disease N=79	ulcerative colitis N=84	healthy control N=81
Sex, n (%)	Male (n=167)	54 (68.4%)	57 (67.9%)	56 (69.1%)
Median Age, years (IQR)		46 (37-55)	47 (37-55)	49 (39-55)
Smoking	Never	45 (57%)	47 (56%)	0 (0%)
	Current	10 (12.7%)	20 (23.8%)	0 (0%)
	Previous	21 (26.6%)	15 (17.9%)	0 (0%)
	missing	3 (3.8%)	2 (2.4%)	81 (100%)
Median disease duration, years (IQR)		18 (7.5-28)	13 (4-22.25)
Diease location, n (%)	ileal (L1)	22 (27.8%)
	colonic (L2)	27 (34.2%)
	ileocolonic (L3)	30 (38%)
Diease behaviour, n (%)	non-stricturing, non-penetrating (B1)	35 (44.3%)
	stricturing (B2)	31 (39.2%)
	penetrating (B3)	13 (16.5%)
Disease extent, n (%)	ulcerative proctitis (E3)		14 (16.7%)
	left-sided colitis (E2)		33 (39.3%)
	extensive colitis (E3)		37 (44%)
Previous IBD-related surgery	Yes	49 (62%)	9 (10.7%)
	No	30 (38%)	75 (89.3%)

## Sheet: Örebro cohort 2
		Crohn's Disease N=61	ulcerative colitis N=41	healthy control N=100
Sex, n (%)	Male (n=91)	27 (44.3%)	20 (48.8%)	44 (44%)
Median Age, years (IQR)		53 (44-61)	60 (55-65)	55 (45-63)
Smoking	Never	42 (68.9%)	33 (80.5%)	0 (0%)
	Current	14 (23%)	4 (9.8%)	0 (0%)
	Previous	5 (8.2%)	4 (9.8%)	100 (100%)
Median disease duration, years (IQR)		21 (16-32)	28 (22-40)
Diease location, n (%)	ileal (L1)	23 (37.7%)
	colonic (L2)	21 (34.4%)
	ileocolonic (L3)	17 (27.9%)
Diease behaviour, n (%)	non-stricturing, non-penetrating (B1)	27 (44.3%)
	stricturing (B2)	20 (32.8%)
	penetrating (B3)	14 (23%)
Disease extent, n (%)	ulcerative proctitis (E3)		10 (24.4%)
	left-sided colitis (E2)		16 (39%)
	extensive colitis (E3)		15 (36.6%)
Previous IBD-related surgery	Yes	44 (72.1%)	12 (29.3%)
	No	17 (27.9%)	29 (70.7%)

## Sheet: Leuven
		Crohn's Disease N=515	ulcerative colitis N=251	IBD-U N=3	healthy control N=83
Sex, n (%)	Male (n=384)	219 (42.5%)	125 (49.8%)	2 (66.7%)	38 (45.8%)
Median Age, years (IQR)		36 (26-49)	38 (28-49)	29 (25-42)	28 (23-36.5)
Smoking	Never	172 (33.4%)	75 (29.9%)	0 (0%)	0 (0%)
	Current	109 (21.2%)	8 (3.2%)	0 (0%)	0 (0%)
	Previous	77 (15%)	40 (15.9%)	1 (33.3%)	1 (1.2%)
	missing information	157 (30.5%)	128 (51%)	2 (66.7%)	82 (98.8%)
Median disease duration, years (IQR)		7 (1-20)	4.8 (1-12.5)	5.5 (3-11)
Diease location, n (%)	ileal (L1)	159 (30.9%)
	colonic (L2)	52 (10.1%)
	ileocolonic (L3)	304 (59%)
Diease behaviour, n (%)	non-stricturing, non-penetrating (B1)	142 (27.6%)
	stricturing (B2)	180 (35%)
	penetrating (B3)	193 (37.5%)
Disease extent, n (%)	ulcerative proctitis (E3)		28 (11.2%)
	left-sided colitis (E2)		98 (39%)
	extensive colitis (E3)		125 (49.8%)
Previous IBD-related surgery	Yes	126 (24.5%)	11 (4.4%)	0 (0%)
	No	275 (53.4%)	138 (55%)	1 (33.3%)
	missing information	114 (22.1%)	102 (40.6%)	2 (66.7%)
