# Supplementary material for: Characterization of Inflammatory Bowel Disease Heterogeneity Using Serum Proteomics: A Multicenter Study
Source: J Crohns Colitis. 2024 Nov 4;19(5):jjae169. doi: 10.1093/ecco-jcc/jjae169 (PMC12063088; doi:10.1093/ecco-jcc/jjae169)
Supplement: jjae169_suppl_Supplementary_Table_S7 [file jjae169_suppl_supplementary_table_s7.xlsx]

## Sheet: IBD_subtypes_vs_healthy_control
UniProt	protein_name	CDL1_vs_HC_raw_p_value	CDL1_vs_HC_FDR_value	CDL1_vs_HC_log2foldchange	CDL1_vs_HC_res	CDL2_vs_HC_raw_p_value	CDL2_vs_HC_FDR_value	CDL2_vs_HC_log2foldchange	CDL2_vs_HC_res	CDL3_vs_HC_raw_p_value	CDL3_vs_HC_FDR_value	CDL3_vs_HC_log2foldchange	CDL3_vs_HC_res	UC_vs_HC_raw_p_value	UC_vs_HC_FDR_value	UC_vs_HC_log2foldchange	UC_vs_HC_res
P00813	ADA	0.0807	0.1119	0.0901738	0	0.0568574	0.0776149	0.111713	0	0.0602939	0.075149	0.0948726	0	0.000490981	0.000715667	0.154239	0
Q5T4W7	Artemin	0.2742	0.319	0.0303542	0	0.348634	0.385193	0.0306582	0	0.0111389	0.0152055	0.0776164	0	0.0255813	0.0333332	0.0546874	0
O15169	AXIN1	3.22e-11	1.848e-10	0.421277	higher	8.03193e-08	2.55832e-07	0.360331	higher	1.25164e-18	8.2801e-18	0.48218	higher	3.38095e-24	3.23069e-23	0.525292	higher
P01138	beta-NGF	0.969	0.969	-0.00111806	0	0.942451	0.953539	-0.00214982	0	0.339871	0.379597	0.0259773	0	0.717665	0.781256	0.00907294	0
Q14790	CASP-8	1.254e-12	1.079e-11	0.38087	higher	9.65422e-11	4.8839e-10	0.403642	higher	2.335e-21	2.86872e-20	0.48691	higher	7.50507e-22	4.61026e-21	0.395053	higher
P51671	CCL11	2.149e-08	7.11e-08	0.261325	0	1.61235e-12	1.26057e-11	0.368731	higher	3.77143e-08	9.53951e-08	0.267573	higher	2.41112e-24	2.59195e-23	0.4176	higher
Q99731	CCL19	2.095e-06	5.46e-06	0.36452	higher	1.93275e-05	4.37412e-05	0.343634	higher	2.151e-05	4.02143e-05	0.30187	higher	8.02239e-09	1.92737e-08	0.356102	higher
P78556	CCL20	0.000456	0.000872	0.336517	higher	3.80577e-06	9.62635e-06	0.475377	higher	4.05299e-05	6.97114e-05	0.34394	higher	3.58473e-05	5.81673e-05	0.328549	higher
P55773	CCL23	4.57e-14	5.61e-13	0.331393	higher	8.67602e-15	1.49228e-13	0.392208	higher	3.78432e-19	2.75021e-18	0.363709	higher	1.14158e-18	6.13599e-18	0.316911	higher
O15444	CCL25	0.629	0.676	0.028675	0	0.481736	0.517866	-0.0421558	0	0.490939	0.52776	-0.0395666	0	0.868039	0.888706	0.00812779	0
Q9NRJ3	CCL28	1.504e-09	5.39e-09	0.267768	higher	8.43645e-13	7.25535e-12	0.357865	higher	2.06292e-15	8.44815e-15	0.321662	higher	1.59856e-23	1.24978e-22	0.380897	higher
P10147	CCL3	0.000802	0.001468	0.383252	higher	0.000222585	0.000435052	0.455489	higher	1.36283e-07	3.16767e-07	0.561585	higher	7.8082e-08	1.81488e-07	0.504981	higher
P13236	CCL4	5.21e-07	1.492e-06	0.371751	higher	2.56943e-07	7.3657e-07	0.401693	higher	1.3913e-08	3.73911e-08	0.369694	higher	4.68739e-18	2.23953e-17	0.51456	higher
Q9BZW8	CD244	0.00398	0.00671	0.101353	0	0.994269	0.994269	-0.000279091	0	0.00104715	0.0015799	0.106828	0	0.00103583	0.0014368	0.101802	0
P25942	CD40	9.31e-17	2.669e-15	0.355558	higher	8.81381e-12	6.31656e-11	0.348709	higher	9.70402e-24	2.78182e-22	0.391803	higher	5.53861e-24	4.76321e-23	0.383347	higher
P06127	CD5	0.0002052	0.00041	0.144993	0	0.100706	0.135323	0.0751452	0	1.01556e-08	2.81735e-08	0.213239	0	9.42195e-06	1.65365e-05	0.150742	0
P30203	CD-6	0.02954	0.0442	0.116982	0	0.90662	0.928206	-0.00710474	0	0.00140442	0.002013	0.160549	0	0.00144949	0.00197867	0.145755	0
Q9H5V8	CDCP1	2.38e-14	4.09e-13	0.4182	higher	2.23268e-11	1.28007e-10	0.386119	higher	3.11133e-21	3.34468e-20	0.473722	higher	6.90174e-23	4.56577e-22	0.453805	higher
P09603	CSF-1	1.334e-18	5.74e-17	0.208998	0	2.64984e-13	2.84858e-12	0.201698	0	3.42852e-23	7.37131e-22	0.215455	0	1.9239e-14	6.61821e-14	0.152073	0
P28325	CST5	0.1653	0.2091	0.0623485	0	0.033256	0.0484748	-0.0915741	0	0.990783	0.990783	0.000448532	0	0.394964	0.452892	-0.0297633	0
P78423	CX3CL1	0.2032	0.2497	-0.049899	0	0.239485	0.282133	-0.0522222	0	0.0396164	0.0508509	-0.0759943	0	0.767776	0.82536	0.00930143	0
P09341	CXCL1	1.472e-10	7.03e-10	0.34014	higher	1.9312e-19	8.30415e-18	0.593054	higher	1.49864e-16	6.44415e-16	0.423586	higher	1.55695e-29	2.19343e-28	0.570527	higher
P02778	CXCL10	0.001242	0.00218	0.240221	0	2.09546e-05	4.62076e-05	0.358816	higher	3.53047e-05	6.28356e-05	0.315429	higher	8.09762e-11	2.40136e-10	0.428942	higher
O14625	CXCL11	2.397e-11	1.472e-10	0.528176	higher	2.05793e-15	5.8994e-14	0.722646	higher	1.51218e-20	1.44497e-19	0.729008	higher	6.12522e-33	1.7559e-31	0.858848	higher
P42830	CXCL5	8.97e-10	3.35e-09	0.442304	higher	2.31273e-06	6.02712e-06	0.374172	higher	5.11032e-10	1.62773e-09	0.420556	higher	1.10312e-06	2.10819e-06	0.309014	higher
P80162	CXCL6	4.87e-11	2.619e-10	0.378298	higher	5.74034e-06	1.41048e-05	0.331082	higher	8.74744e-10	2.68671e-09	0.345172	higher	9.53218e-15	3.90366e-14	0.408062	higher
Q07325	CXCL9	1.776e-11	1.175e-10	0.593502	higher	4.90596e-22	4.21912e-20	1.07418	higher	5.84327e-23	1.00504e-21	0.851662	higher	1.39171e-30	2.39375e-29	0.895624	higher
Q8NFT8	DNER	2.741e-05	6.37e-05	-0.118725	0	1.32257e-06	3.55442e-06	-0.151974	0	1.58357e-07	3.58387e-07	-0.141571	0	0.00024391	0.000368004	-0.0908089	0
Q13541	E4-BP1	0.000298	0.000583	0.387842	higher	5.22739e-05	0.000109648	0.513045	higher	7.60942e-06	1.52188e-05	0.477208	higher	5.36175e-06	9.81085e-06	0.405375	higher
P80511	EN-RAGE	1.151e-06	3.093e-06	0.455376	higher	7.39765e-10	3.02951e-09	0.630291	higher	9.07242e-09	2.60076e-08	0.488196	higher	9.73978e-10	2.53824e-09	0.481967	higher
O95750	FGF-19	4.67e-27	4.02e-25	-1.09587	lower	1.70413e-09	6.6616e-09	-0.594487	lower	7.8901e-30	6.78549e-28	-1.02228	lower	1.46509e-07	3.14994e-07	-0.366212	lower
Q9NSA1	FGF-21	1.221e-11	8.75e-11	0.847203	higher	1.95263e-11	1.19947e-10	0.928996	higher	2.73035e-19	2.3481e-18	1.06861	higher	4.72911e-16	2.03352e-15	0.842236	higher
Q9GZV9	FGF-23	7.58e-05	0.0001589	0.157612	0	0.00077705	0.00139221	0.137197	0	2.12028e-06	4.5586e-06	0.11053	0	9.07703e-10	2.43945e-09	0.148389	0
P12034	FGF-5	0.376	0.425	0.021346	0	0.349362	0.385193	-0.0207339	0	0.709642	0.753447	0.00802523	0	0.0936343	0.113416	-0.0255397	0
P49771	Flt3L	0.862	0.882	-0.00807026	0	0.127424	0.168592	-0.0853752	0	0.0283143	0.0376828	-0.0953975	0	0.0349122	0.0441536	-0.0840442	0
P39905	GDNF	0.1394	0.1789	0.0260812	0	0.0250932	0.03786	0.0494271	0	0.000212023	0.000344038	0.0752003	0	8.06807e-09	1.92737e-08	0.106555	0
P14210	HGF	3.46e-14	4.96e-13	0.367774	higher	3.91845e-14	5.61644e-13	0.435198	higher	2.85904e-18	1.75627e-17	0.405995	higher	3.87082e-19	2.21927e-18	0.39387	higher
P22301	IL-10	1.111e-05	2.653e-05	0.245859	0	3.97946e-11	2.13896e-10	0.653178	higher	2.60037e-08	6.77672e-08	0.320046	higher	1.539e-33	6.61768e-32	0.718774	higher
Q13651	IL10-RA	0.02982	0.0442	0.135368	0	0.0223425	0.0343117	0.160061	0	0.00134745	0.00196408	0.176492	0	0.0288011	0.0369686	0.104536	0
Q08334	IL-10RB	2.132e-09	7.34e-09	0.183468	0	0.000942264	0.00165377	0.108949	0	1.50592e-10	4.98114e-10	0.191201	0	1.72699e-05	2.91219e-05	0.114761	0
P29460	IL-12B	3.24e-05	7.33e-05	0.25746	0	0.154488	0.198298	0.106315	0	0.000998369	0.00153321	0.181603	0	0.102292	0.122182	0.0842777	0
P35225	IL-13	0.2149	0.2567	-0.0487406	0	0.641508	0.672801	0.0252399	0	0.763499	0.791095	-0.0115961	0	0.223174	0.262918	0.053017	0
Q13261	IL-15RA	0.00904	0.01467	0.0420502	0	0.164267	0.20775	0.0269009	0	5.70816e-06	1.16881e-05	0.0696339	0	9.73765e-05	0.000152261	0.0503671	0
Q16552	IL-17A	1.461e-07	4.65e-07	0.22748	0	3.36055e-15	7.22518e-14	0.504363	higher	3.8375e-19	2.75021e-18	0.396922	higher	2.49349e-50	2.1444e-48	0.74884	higher
Q9P0M4	IL-17C	0.1348	0.1757	0.0654296	0	0.00101283	0.00174207	0.145468	0	0.00748719	0.0105557	0.0924346	0	1.38738e-07	3.05935e-07	0.174578	0
Q14116	IL-18	1.01e-14	2.171e-13	0.378595	higher	9.92199e-14	1.21899e-12	0.414596	higher	7.10118e-27	3.05351e-25	0.498542	higher	3.20723e-23	2.29851e-22	0.414816	higher
Q13478	IL-18R1	2.147e-10	9.72e-10	0.251352	0	5.21922e-07	1.44791e-06	0.25173	0	5.4118e-17	2.58564e-16	0.299792	higher	2.79462e-18	1.41375e-17	0.292922	higher
P60568	IL-2	0.088	0.1201	-0.0142197	0	0.250952	0.291647	0.0257424	0	0.440549	0.479585	0.00838972	0	0.910457	0.921168	0.000984683	0
Q9NYY1	IL-20	0.963	0.969	0.00111726	0	0.189295	0.232562	0.0477041	0	0.968189	0.97958	-0.000893319	0	0.789771	0.838523	-0.00518432	0
Q9UHF4	IL-20RA	0.772	0.81	0.00800917	0	0.230566	0.275398	0.0391525	0	0.738752	0.774789	0.00840586	0	0.316772	0.368141	0.0246944	0
Q13007	IL-24	0.388	0.434	0.0347957	0	1.53468e-05	3.66619e-05	0.291846	higher	2.43552e-07	5.37063e-07	0.2136	0	1.81902e-10	5.21452e-10	0.257391	0
P14784	IL-2RB	0.2109	0.2554	0.0315429	0	0.20447	0.247668	0.0354025	0	0.0284812	0.0376828	0.0576592	0	0.53018	0.592149	0.0109375	0
P05112	IL-4	0.811	0.841	-0.01225	0	0.479026	0.517866	-0.0359613	0	0.370472	0.40847	-0.0407331	0	0.422018	0.477547	-0.0325212	0
P05113	IL-5	0.438	0.482	0.0726768	0	0.0466771	0.065807	0.259887	0	0.103435	0.122283	0.145366	0	0.560147	0.617598	0.045509	0
P05231	IL-6	3.68e-10	1.582e-09	0.500777	higher	3.91942e-09	1.46552e-08	0.567273	higher	4.7484e-18	2.55227e-17	0.584114	higher	2.34836e-17	1.06294e-16	0.533306	higher
P13232	IL-7	0.000932	0.001671	0.184372	0	4.00701e-08	1.3254e-07	0.33368	higher	0.000862172	0.00134812	0.163537	0	1.95666e-06	3.6581e-06	0.208084	0
P10145	IL-8	0.01135	0.01774	0.386984	higher	0.000377403	0.00072126	0.598892	higher	8.60765e-08	2.05627e-07	0.723426	higher	2.0597e-10	5.714e-10	0.762088	higher
P01137	LAP TGF-beta-1	6.89e-06	1.742e-05	0.182179	0	1.88969e-05	4.37412e-05	0.200454	0	4.97491e-09	1.47532e-08	0.229932	0	9.50547e-08	2.15124e-07	0.195499	0
P15018	LIF	0.059	0.0861	0.0781566	0	0.175771	0.219077	0.06868	0	0.000155472	0.000257127	0.156558	0	0.0112339	0.0150956	0.0878833	0
P42702	LIF-R	0.000191	0.000391	0.1055	0	0.00179871	0.0029748	0.101087	0	0.000400068	0.000637146	0.0940456	0	7.93791e-06	1.42221e-05	0.110615	0
P13500	MCP-1	4.94e-05	0.0001072	0.201019	0	0.135441	0.176483	0.080976	0	0.00953214	0.013222	0.112234	0	0.000139427	0.000214121	0.1597	0
P80075	MCP-2	6.78e-07	1.882e-06	0.302021	higher	0.00243974	0.00395882	0.217502	0	9.85267e-06	1.92575e-05	0.250536	0	7.56903e-07	1.4794e-06	0.262109	0
P80098	MCP-3	2.235e-12	1.747e-11	0.688026	higher	5.01855e-13	4.79551e-12	0.732841	higher	7.86218e-23	1.12691e-21	0.757034	higher	5.05617e-32	1.08708e-30	0.882666	higher
Q99616	MCP-4	3.46e-07	1.064e-06	0.283912	higher	0.0566178	0.0776149	0.126095	0	3.25694e-05	5.95951e-05	0.221028	0	2.61591e-07	5.48703e-07	0.252462	0
P03956	MMP-1	6.67e-10	2.606e-09	0.461509	higher	1.11737e-10	5.05755e-10	0.538976	higher	9.59842e-13	3.43943e-12	0.501365	higher	3.24465e-11	9.96571e-11	0.451783	higher
P09238	MMP-10	0.0094	0.01497	0.148766	0	1.4871e-10	6.39453e-10	0.492419	higher	3.58017e-05	6.28356e-05	0.234101	0	1.78535e-29	2.19343e-28	0.610389	higher
Q99748	Neurturin	0.1873	0.2334	0.0464454	0	0.0321178	0.0476229	0.0804945	0	0.103798	0.122283	0.0432266	0	0.0427712	0.053309	0.0534966	0
P20783	NT-3	0.2483	0.2925	-0.0544558	0	0.00897074	0.014027	-0.116041	0	0.122217	0.142036	-0.0642101	0	0.0721798	0.088678	-0.0682967	0
O00300	OPG	1.681e-13	1.807e-12	0.277903	higher	1.4759e-07	4.53312e-07	0.223233	0	1.78581e-13	6.98089e-13	0.250252	0	1.66625e-14	5.97073e-14	0.228481	0
P13725	OSM	9.54e-06	2.343e-05	0.459333	higher	1.0801e-10	5.05755e-10	0.729771	higher	1.05425e-11	3.62663e-11	0.643361	higher	1.2158e-12	4.02149e-12	0.638533	higher
Q9NZQ7	PD-L1	0.00556	0.00919	0.0823899	0	0.00119168	0.00200949	0.113308	0	0.00010522	0.000177429	0.103496	0	9.79926e-06	1.68547e-05	0.107081	0
P21583	SCF	0.0656	0.0941	-0.0771164	0	0.000108483	0.000222133	-0.19191	0	1.36382e-05	2.60641e-05	-0.179812	0	4.75794e-07	9.51588e-07	-0.190456	0
Q8IXJ6	SIRT2	4.3e-07	1.275e-06	0.327321	higher	6.44758e-09	2.31038e-08	0.475291	higher	7.30537e-17	3.30664e-16	0.551082	higher	1.40009e-14	5.47307e-14	0.430607	higher
Q13291	SLAMF1	4.87e-10	1.994e-09	0.278321	higher	1.60544e-07	4.76096e-07	0.259029	0	3.98551e-13	1.49023e-12	0.293244	higher	0.000326521	0.000484152	0.12113	0
P50225	ST1A1	0.01472	0.02261	0.200293	0	0.0396293	0.056802	0.197585	0	0.00134346	0.00196408	0.244908	0	4.24641e-05	6.7628e-05	0.291226	higher
O95630	STAMPB	8.48e-11	4.29e-10	0.410937	higher	1.133e-08	3.89751e-08	0.446154	higher	3.05045e-17	1.54317e-16	0.531774	higher	1.52997e-14	5.72076e-14	0.429265	higher
P01135	TGF-alpha	0.2885	0.331	0.0749819	0	0.000533721	0.000997827	0.279374	higher	0.0436355	0.0551861	0.132635	0	0.000858877	0.00121088	0.206853	0
P01374	TNFB	0.0669	0.0944	-0.0829837	0	3.01361e-05	6.47926e-05	-0.210373	0	0.228056	0.258063	-0.0502148	0	0.000844952	0.00121088	-0.123708	0
Q07011	TNFRSF9	0.000493	0.000921	0.149139	0	0.0041317	0.00658011	0.149084	0	2.35372e-06	4.93708e-06	0.195505	0	3.74561e-07	7.66959e-07	0.189976	0
O43557	TNFSF14	4.99e-05	0.0001072	0.324777	higher	0.000598545	0.00109521	0.318244	higher	5.07094e-08	1.246e-07	0.396523	higher	2.18777e-05	3.61823e-05	0.295705	higher
P50591	TRAIL	0.652	0.692	0.0160422	0	0.574527	0.609992	0.0216217	0	0.0642069	0.0777717	0.0602301	0	0.842321	0.88341	0.00576425	0
O14788	TRANCE	0.0991	0.1331	-0.105308	0	0.000120247	0.000240493	-0.301043	lower	0.032442	0.0422729	-0.125358	0	3.99745e-09	1.01112e-08	-0.317597	lower
Q969D9	TSLP	0.1135	0.1502	0.0459791	0	0.265159	0.304049	0.0322467	0	0.201747	0.231337	0.0306604	0	0.988585	0.988585	0.000246006	0
O43508	TWEAK	0.001835	0.003156	0.113821	0	0.342151	0.385193	0.0363023	0	0.0615075	0.0755664	0.0631168	0	0.0159526	0.0211066	0.0719632	0
P00749	uPA	0.576	0.627	0.0195887	0	0.836185	0.866408	-0.00866716	0	0.922032	0.943985	0.00308616	0	0.858229	0.888706	-0.00540627	0
P15692	VEGF-A	5.74e-13	5.49e-12	0.38292	higher	1.88103e-11	1.19947e-10	0.418088	higher	3.1625e-18	1.81316e-17	0.421967	higher	2.70711e-12	8.62265e-12	0.31274	higher

## Sheet: Differences_between_IBD_subtype
UniProt	protein_name	CDL1_vs_UC_raw_p_value	CDL1_vs_UC_FDR_value	CDL1_vs_UC_log2foldchange	CDL1_vs_UC_res	CDL2_vs_UC_raw_p_value	CDL2_vs_UC_FDR_value	CDL2_vs_UC_log2foldchange	CDL2_vs_UC_res	CDL3_vs_UC_raw_p_value	CDL3_vs_UC_FDR_value	CDL3_vs_UC_log2foldchange	CDL3_vs_UC_res	CDL1_vs_CDL2_raw_p_value	CDL1_vs_CDL2_FDR_value	CDL1_vs_CDL2_log2foldchange	CDL1_vs_CDL2_res	CDL1_vs_CDL3_raw_p_value	CDL1_vs_CDL3_FDR_value	CDL1_vs_CDL3_log2foldchange	CDL1_vs_CDL3_res	CDL3_vs_CDL2_raw_p_value	CDL3_vs_CDL2_FDR_value	CDL3_vs_CDL2_log2foldchange	CDL3_vs_CDL2_res	CD_vs_UC_raw_p_value	CD_vs_UC_FDR_value	CD_vs_UC_log2foldchange	CD_vs_UC_res
P00813	ADA	0.167738	0.389878	-0.0640652	0	0.431508	0.742194	-0.0425257	0	0.188788	0.395995	-0.0593663	0	0.720994	0.889469	-0.0215394	0	0.928689	0.95575	-0.00469881	0	0.776628	0.911525	-0.0168406	0	0.106123	0.310556	-0.0572442	0
Q5T4W7	Artemin	0.402009	0.725286	-0.0243332	0	0.477099	0.760524	-0.0240293	0	0.469271	0.686153	0.0229289	0	0.993305	0.999159	-0.000303984	0	0.168185	0.598319	-0.0472622	0	0.221527	0.680185	0.0469582	0	0.940426	0.959993	-0.0017882	0
O15169	AXIN1	0.0905383	0.249932	-0.104015	0	0.011589	0.166108	-0.164961	0	0.410829	0.666629	-0.0431119	0	0.414495	0.698952	0.0609462	0	0.341196	0.691547	-0.0609034	0	0.0716313	0.36237	0.12185	0	0.0460461	0.152306	-0.0880226	0
P01138	beta-NGF	0.65264	0.868293	-0.010191	0	0.637169	0.867012	-0.0112228	0	0.409055	0.666629	0.0169044	0	0.970339	0.999159	0.00103176	0	0.278018	0.647948	-0.0270954	0	0.279896	0.716121	0.0281272	0	0.879589	0.955216	0.00247729	0
Q14790	CASP-8	0.797841	0.913358	-0.0141834	0	0.891245	0.957515	0.00858855	0	0.0833514	0.248603	0.091857	0	0.748574	0.894443	-0.0227719	0	0.0903534	0.410011	-0.10604	0	0.229365	0.680185	0.0832684	0	0.323403	0.592186	0.0411032	0
P51671	CCL11	0.000317045	0.00227216	-0.156276	0	0.308028	0.673009	-0.0488692	0	0.000991395	0.0106575	-0.150027	0	0.0445849	0.1988	-0.107406	0	0.902706	0.95575	-0.00624826	0	0.0672264	0.361342	-0.101158	0	0.000138638	0.00170327	-0.130436	0
Q99731	CCL19	0.910205	0.943104	0.00841883	0	0.873173	0.957515	-0.0124678	0	0.433051	0.667173	-0.0542316	0	0.816919	0.949392	0.0208866	0	0.448316	0.705831	0.0626504	0	0.626236	0.792004	-0.0417638	0	0.637892	0.794465	-0.0258279	0
P78556	CCL20	0.925318	0.947349	0.00796727	0	0.110095	0.419235	0.146828	0	0.828343	0.898803	0.0153907	0	0.191706	0.463127	-0.138861	0	0.933523	0.95575	-0.00742341	0	0.168984	0.581306	-0.131437	0	0.493271	0.733605	0.0410631	0
P55773	CCL23	0.71425	0.868293	0.0144823	0	0.0993567	0.416162	0.0752973	0	0.193924	0.397083	0.0467982	0	0.241287	0.494065	-0.060815	0	0.459499	0.705831	-0.0323159	0	0.562603	0.790555	-0.0284991	0	0.13975	0.364198	0.0428015	0
O15444	CCL25	0.673494	0.868293	0.0205472	0	0.310097	0.673009	-0.0502835	0	0.304867	0.547103	-0.0476944	0	0.236417	0.494065	0.0708308	0	0.233903	0.628616	0.0682417	0	0.964349	0.964349	0.00258911	0	0.440668	0.701804	-0.0269926	0
Q9NRJ3	CCL28	0.00574126	0.0300404	-0.11313	0	0.615367	0.867012	-0.0230318	0	0.10554	0.275043	-0.0592346	0	0.0803107	0.276269	-0.0900977	0	0.214365	0.628616	-0.0538949	0	0.452065	0.769868	-0.0362028	0	0.0239656	0.098145	-0.0683116	0
P10147	CCL3	0.229966	0.494428	-0.12173	0	0.6553	0.867012	-0.0494919	0	0.538278	0.723311	0.0566037	0	0.574935	0.832848	-0.0722378	0	0.114789	0.470088	-0.178333	0	0.383042	0.716121	0.106096	0	0.768518	0.869639	-0.021525	0
P13236	CCL4	0.0370909	0.118141	-0.142809	0	0.117441	0.42083	-0.112867	0	0.0139949	0.0859684	-0.144867	0	0.723986	0.889469	-0.0299423	0	0.977824	0.987932	0.00205706	0	0.679087	0.846398	-0.0319994	0	0.00428957	0.0283771	-0.137413	0
Q9BZW8	CD244	0.988021	0.988021	-0.00044881	0	0.00307883	0.0882599	-0.102081	0	0.851111	0.903649	0.00502642	0	0.00785612	0.0750696	0.101632	0	0.86203	0.938413	-0.00547523	0	0.00284426	0.0407677	0.107108	0	0.383082	0.657956	-0.0194831	0
P25942	CD40	0.458522	0.758325	-0.0277897	0	0.45337	0.760524	-0.0346379	0	0.79792	0.89702	0.00845515	0	0.891441	0.982871	0.00684821	0	0.345773	0.691547	-0.0362449	0	0.358977	0.716121	0.0430931	0	0.671313	0.794465	-0.0120078	0
P06127	CD5	0.870876	0.913358	-0.00574921	0	0.0781148	0.416162	-0.0755971	0	0.0594962	0.222462	0.0624967	0	0.136778	0.37945	0.0698479	0	0.0747771	0.410011	-0.0682459	0	0.00240449	0.0407677	0.138094	0	0.662238	0.794465	0.0118407	0
P30203	CD-6	0.545653	0.809072	-0.0287736	0	0.00599864	0.128971	-0.15286	0	0.734112	0.89702	0.014794	0	0.0462325	0.1988	0.124087	0	0.401608	0.705831	-0.0435676	0	0.00474113	0.0460772	0.167654	0	0.330394	0.592186	-0.03447	0
Q9H5V8	CDCP1	0.491124	0.796918	-0.0356043	0	0.21421	0.594261	-0.0676861	0	0.670017	0.873053	0.0199171	0	0.603463	0.850783	0.0320817	0	0.31378	0.691547	-0.0555215	0	0.129273	0.518404	0.0876032	0	0.67522	0.794465	-0.016026	0
P09603	CSF-1	0.00468473	0.0300404	0.0569247	0	0.0407753	0.318788	0.0496246	0	0.000360461	0.00442852	0.0633816	0	0.787648	0.927914	0.00730012	0	0.764332	0.864902	-0.00645684	0	0.588366	0.790555	0.013757	0	7.23325e-05	0.00103677	0.0584417	0
P28325	CST5	0.017734	0.0635469	0.0921118	0	0.090125	0.416162	-0.0618108	0	0.33724	0.56868	0.0302118	0	0.00088363	0.00949902	0.153923	0	0.143127	0.535169	0.0619	0	0.0221619	0.165733	0.0920226	0	0.242893	0.509483	0.0298973	0
P78423	CX3CL1	0.0931433	0.249932	-0.0592004	0	0.133117	0.457922	-0.0615236	0	0.00906382	0.0708626	-0.0852957	0	0.960624	0.999159	0.00232319	0	0.515174	0.719785	0.0260953	0	0.598622	0.790555	-0.0237722	0	0.00491853	0.0302138	-0.0721073	0
P09341	CXCL1	1.3998e-06	2.00638e-05	-0.230388	0	0.699514	0.899729	0.0225264	0	0.00111872	0.01069	-0.146941	0	4.8839e-05	0.000768366	-0.252914	0	0.0894848	0.410011	-0.0834463	0	0.00482204	0.0460772	-0.169468	0	0.000294877	0.00281771	-0.136848	0
P02778	CXCL10	0.0049901	0.0300404	-0.188721	0	0.363777	0.707267	-0.0701262	0	0.0998591	0.268371	-0.113513	0	0.163147	0.42517	-0.118595	0	0.3322	0.691547	-0.0752089	0	0.615897	0.790555	-0.0433863	0	0.0158759	0.0682663	-0.127698	0
O14625	CXCL11	5.92804e-06	7.28303e-05	-0.330673	lower	0.100557	0.416162	-0.136202	0	0.067256	0.222462	-0.12984	0	0.0321172	0.159896	-0.19447	0	0.0120101	0.172145	-0.200832	0	0.943199	0.964349	0.00636188	0	0.000625392	0.00537837	-0.193742	0
P42830	CXCL5	0.0142099	0.0531327	0.13329	0	0.304551	0.673009	0.0651586	0	0.0207681	0.119071	0.111542	0	0.341985	0.617238	0.0681312	0	0.710647	0.837201	0.0217479	0	0.490286	0.769868	0.0463833	0	0.00621156	0.0333871	0.10844	0
P80162	CXCL6	0.53294	0.809072	-0.0297638	0	0.239447	0.624012	-0.07698	0	0.177205	0.380991	-0.0628891	0	0.496496	0.790715	0.0472162	0	0.525148	0.719785	0.0331253	0	0.837331	0.911525	0.0140909	0	0.144673	0.365938	-0.0555727	0
Q07325	CXCL9	0.000120815	0.00103901	-0.302122	lower	0.0669216	0.414291	0.178559	0	0.555567	0.735057	-0.0439619	0	9.18144e-06	0.000263201	-0.480682	lower	0.00307814	0.06618	-0.25816	0	0.0336292	0.218073	-0.222521	0	0.199678	0.451903	-0.0769858	0
Q8NFT8	DNER	0.252811	0.530287	-0.0279165	0	0.0276927	0.26462	-0.0611655	0	0.0262791	0.14125	-0.0507618	0	0.280863	0.54896	0.033249	0	0.389245	0.705831	0.0228453	0	0.725011	0.890728	0.0104037	0	0.0129919	0.0620725	-0.045862	0
Q13541	E4-BP1	0.861315	0.913358	-0.0175333	0	0.370082	0.707267	0.10767	0	0.470913	0.686153	0.0718322	0	0.350187	0.617238	-0.125203	0	0.441185	0.705831	-0.0893655	0	0.788191	0.911525	-0.0358379	0	0.502717	0.733605	0.0516306	0
P80511	EN-RAGE	0.746471	0.868293	-0.0265904	0	0.101621	0.416162	0.148324	0	0.931292	0.942248	0.00622907	0	0.0917373	0.2922	-0.174914	0	0.709662	0.837201	-0.0328195	0	0.138638	0.518404	-0.142095	0	0.658869	0.794465	0.0262613	0
O95750	FGF-19	2.02264e-15	5.79824e-14	-0.729659	lower	0.0106491	0.166108	-0.228275	0	1.83501e-16	1.57811e-14	-0.656066	lower	8.14737e-06	0.000263201	-0.501385	lower	0.473041	0.705831	-0.0735929	0	3.77233e-05	0.00324421	-0.427792	lower	4.75945e-22	4.09312e-20	-0.587905	lower
Q9NSA1	FGF-21	0.965486	0.976845	0.00496718	0	0.495867	0.762442	0.0867593	0	0.0357373	0.180789	0.226376	0	0.57172	0.832848	-0.0817921	0	0.0831355	0.410011	-0.221409	0	0.315536	0.716121	0.139617	0	0.135589	0.364198	0.127695	0
Q9GZV9	FGF-23	0.833644	0.913358	0.00922293	0	0.802575	0.941471	-0.0111918	0	0.210946	0.412304	-0.0378586	0	0.70817	0.889469	0.0204147	0	0.278768	0.647948	0.0470815	0	0.547327	0.790555	-0.0266668	0	0.532176	0.738179	-0.0175179	0
P12034	FGF-5	0.027904	0.0959899	0.0468857	0	0.800378	0.941471	0.00480578	0	0.0671829	0.222462	0.0335649	0	0.114831	0.352696	0.0420799	0	0.610694	0.781695	0.0133208	0	0.238359	0.683295	0.0287591	0	0.0149391	0.0676189	0.0315904	0
P49771	Flt3L	0.0959043	0.249932	0.0759739	0	0.98081	0.992349	-0.00133099	0	0.790289	0.89702	-0.0113533	0	0.199252	0.463127	0.0773049	0	0.0738227	0.410011	0.0873272	0	0.862825	0.927537	-0.0100223	0	0.608634	0.790909	0.0179776	0
P39905	GDNF	3.81941e-05	0.000410586	-0.0804743	0	0.0152244	0.187042	-0.0571284	0	0.150554	0.361402	-0.0313552	0	0.308922	0.57755	-0.0233459	0	0.0209247	0.224941	-0.0491192	0	0.302058	0.716121	0.0257733	0	0.00250675	0.0195982	-0.0521401	0
P14210	HGF	0.545551	0.809072	-0.0260966	0	0.426099	0.742194	0.0413274	0	0.767131	0.89702	0.0121246	0	0.226357	0.494065	-0.067424	0	0.402488	0.705831	-0.0382212	0	0.588548	0.790555	-0.0292027	0	0.84886	0.948078	0.00643867	0
P22301	IL-10	9.5655e-13	2.05658e-11	-0.472916	lower	0.513848	0.77528	-0.0655962	0	2.69501e-09	5.79426e-08	-0.398728	lower	5.3607e-05	0.000768366	-0.407319	lower	0.252767	0.639352	-0.0741874	0	0.000987031	0.0282949	-0.333132	lower	1.34881e-09	2.89994e-08	-0.350906	lower
Q13651	IL10-RA	0.594673	0.852364	0.0308321	0	0.400853	0.718195	0.055525	0	0.150461	0.361402	0.0719558	0	0.748836	0.894443	-0.0246928	0	0.520156	0.719785	-0.0411237	0	0.817918	0.911525	0.0164309	0	0.170291	0.406807	0.05565	0
Q08334	IL-10RB	0.00621499	0.0300404	0.0687065	0	0.83599	0.945989	-0.0058117	0	0.00155337	0.013359	0.0764401	0	0.0186441	0.106893	0.0745182	0	0.783046	0.874571	-0.00773359	0	0.00788475	0.0678089	0.0822518	0	0.00294915	0.0211356	0.0565193	0
P29460	IL-12B	0.00628752	0.0300404	0.173182	0	0.771863	0.941471	0.0220369	0	0.0876761	0.248603	0.097325	0	0.0691941	0.247946	0.151145	0	0.250735	0.639352	0.0758568	0	0.337003	0.716121	0.0752881	0	0.0285525	0.102313	0.10492	0
P35225	IL-13	0.00538955	0.0300404	-0.101758	0	0.594892	0.867012	-0.0277771	0	0.0705036	0.224567	-0.0646131	0	0.129993	0.372647	-0.0739805	0	0.221969	0.628616	-0.0371445	0	0.44472	0.769868	-0.036836	0	0.0370902	0.12759	-0.0683386	0
Q13261	IL-15RA	0.58231	0.848791	-0.00831691	0	0.206272	0.591312	-0.0234663	0	0.176567	0.380991	0.0192667	0	0.468342	0.759951	0.0151494	0	0.108944	0.46846	-0.0275836	0	0.0355003	0.218073	0.042733	0	0.888573	0.955216	0.00157781	0
Q16552	IL-17A	5.15631e-20	4.43442e-18	-0.52136	lower	0.000502409	0.0432072	-0.244477	0	4.24541e-10	1.21702e-08	-0.351918	lower	4.23448e-05	0.000768366	-0.276882	lower	0.00119328	0.0513112	-0.169442	0	0.109807	0.497022	-0.10744	0	6.79714e-15	1.94851e-13	-0.381813	lower
Q9P0M4	IL-17C	0.010621	0.0443449	-0.109148	0	0.496474	0.762442	-0.0291103	0	0.0130433	0.0859684	-0.0821434	0	0.121258	0.359594	-0.0800381	0	0.537993	0.719785	-0.0270051	0	0.229077	0.680185	-0.0530331	0	0.00558285	0.0320083	-0.0792625	0
Q14116	IL-18	0.424182	0.729593	-0.0362215	0	0.996596	0.996596	-0.000219888	0	0.047288	0.222462	0.0837255	0	0.530148	0.814156	-0.0360017	0	0.014757	0.1813	-0.119947	0	0.126692	0.518404	0.0839454	0	0.405371	0.670421	0.0284966	0
Q13478	IL-18R1	0.26563	0.543908	-0.0415692	0	0.390617	0.718195	-0.0411921	0	0.836096	0.898803	0.00687043	0	0.994245	0.999159	-0.000377163	0	0.217103	0.628616	-0.0484396	0	0.331349	0.716121	0.0480625	0	0.511817	0.733605	-0.0184485	0
P60568	IL-2	0.0108284	0.0443449	-0.0152044	0	0.253068	0.640112	0.0247578	0	0.420746	0.667173	0.00740504	0	0.063662	0.23804	-0.0399621	0	0.0102505	0.172145	-0.0226094	0	0.4422	0.769868	-0.0173527	0	0.592219	0.790909	0.00405818	0
Q9NYY1	IL-20	0.739989	0.868293	0.00630159	0	0.112121	0.419235	0.0528884	0	0.799776	0.89702	0.004291	0	0.196849	0.463127	-0.0465868	0	0.927197	0.95575	0.00201058	0	0.165796	0.581306	-0.0485974	0	0.281606	0.558078	0.0152641	0
Q9UHF4	IL-20RA	0.516321	0.807338	-0.0166852	0	0.641092	0.867012	0.0144581	0	0.480211	0.686153	-0.0162886	0	0.351682	0.617238	-0.0311433	0	0.987932	0.987932	-0.000396691	0	0.328498	0.716121	-0.0307466	0	0.616173	0.790909	-0.00986581	0
Q13007	IL-24	2.99406e-07	5.14978e-06	-0.222596	0	0.612327	0.867012	0.0344549	0	0.316396	0.555307	-0.0437909	0	0.000197557	0.00242713	-0.25705	0	5.50939e-05	0.00473807	-0.178805	0	0.254649	0.706446	-0.0782458	0	0.0273525	0.102275	-0.0828181	0
P14784	IL-2RB	0.39818	0.725286	0.0206054	0	0.367549	0.707267	0.024465	0	0.0672298	0.222462	0.0467217	0	0.905924	0.986196	-0.00385961	0	0.404441	0.705831	-0.0261163	0	0.506551	0.777917	0.0222567	0	0.0589224	0.180976	0.0338494	0
P05112	IL-4	0.630487	0.868293	0.0202712	0	0.933999	0.968305	-0.00344019	0	0.813577	0.89702	-0.00821195	0	0.649107	0.886082	0.0237114	0	0.544024	0.719785	0.0284831	0	0.918096	0.962881	-0.00477176	0	0.951919	0.959993	0.00167475	0
P05113	IL-5	0.743122	0.868293	0.0271677	0	0.0817122	0.416162	0.214378	0	0.200028	0.400056	0.0998567	0	0.160345	0.42517	-0.18721	0	0.436577	0.705831	-0.072689	0	0.379003	0.716121	-0.114521	0	0.110525	0.310556	0.101601	0
P05231	IL-6	0.721379	0.868293	-0.0325292	0	0.744539	0.927976	0.0339666	0	0.53017	0.723311	0.0508078	0	0.561232	0.832848	-0.0664958	0	0.373993	0.705831	-0.083337	0	0.874263	0.92823	0.0168412	0	0.75639	0.867327	0.0212678	0
P13232	IL-7	0.639928	0.868293	-0.0237121	0	0.023357	0.251088	0.125596	0	0.30536	0.547103	-0.0445467	0	0.022125	0.118922	-0.149308	0	0.707294	0.837201	0.0208346	0	0.00451106	0.0460772	-0.170143	0	0.958697	0.959993	-0.00183275	0
P10145	IL-8	0.012417	0.0485393	-0.375103	lower	0.320853	0.673009	-0.163196	0	0.767253	0.89702	-0.0386617	0	0.265533	0.531067	-0.211907	0	0.0382288	0.328768	-0.336442	0	0.478573	0.769868	0.124534	0	0.111945	0.310556	-0.169957	0
P01137	LAP TGF-beta-1	0.684926	0.868293	-0.0133195	0	0.901845	0.957515	0.00495595	0	0.268933	0.51396	0.0344337	0	0.67647	0.889469	-0.0182754	0	0.181048	0.59885	-0.0477532	0	0.488524	0.769868	0.0294777	0	0.59982	0.790909	0.0132854	0
P15018	LIF	0.810312	0.913358	-0.00972672	0	0.700951	0.899729	-0.0192034	0	0.0892681	0.248603	0.0686751	0	0.86287	0.982871	0.00947667	0	0.0905838	0.410011	-0.0784018	0	0.109123	0.497022	0.0878785	0	0.419002	0.679889	0.0255475	0
P42702	LIF-R	0.825898	0.913358	-0.00511477	0	0.734201	0.927976	-0.00952701	0	0.434438	0.667173	-0.0165689	0	0.887605	0.982871	0.00441224	0	0.649962	0.798525	0.0114541	0	0.812713	0.911525	-0.00704188	0	0.507235	0.733605	-0.0115023	0
P13500	MCP-1	0.409208	0.725286	0.0413199	0	0.152774	0.505331	-0.0787236	0	0.28342	0.529872	-0.0474658	0	0.0487559	0.199667	0.120043	0	0.0836761	0.410011	0.0887857	0	0.577383	0.790555	0.0312577	0	0.479816	0.733605	-0.0264697	0
P80075	MCP-2	0.413245	0.725286	0.0399119	0	0.472533	0.760524	-0.0446072	0	0.791711	0.89702	-0.0115739	0	0.219291	0.494065	0.0845191	0	0.330224	0.691547	0.0514858	0	0.613169	0.790555	0.0330334	0	0.943428	0.959993	-0.00257236	0
P80098	MCP-3	0.0726331	0.215395	-0.194639	0	0.171681	0.531658	-0.149825	0	0.16647	0.380991	-0.125632	0	0.720991	0.889469	-0.0448146	0	0.528765	0.719785	-0.0690074	0	0.827061	0.911525	0.0241928	0	0.0504894	0.160818	-0.152274	0
Q99616	MCP-4	0.51543	0.807338	0.0314494	0	0.0373414	0.318788	-0.126367	0	0.492478	0.686153	-0.0314348	0	0.0169774	0.106089	0.157817	0	0.233016	0.628616	0.0628841	0	0.138643	0.518404	0.0949325	0	0.390183	0.657956	-0.0320624	0
P03956	MMP-1	0.864979	0.913358	0.00972627	0	0.196392	0.582403	0.0871935	0	0.329344	0.566472	0.0495821	0	0.296477	0.5666	-0.0774672	0	0.502936	0.719785	-0.0398558	0	0.587688	0.790555	-0.0376114	0	0.292017	0.558078	0.0451773	0
P09238	MMP-10	2.83321e-17	1.21828e-15	-0.461623	lower	0.0995215	0.416162	-0.11797	0	1.18033e-12	5.07542e-11	-0.376288	lower	7.08256e-06	0.000263201	-0.343653	lower	0.13792	0.535169	-0.085335	0	0.000614207	0.0264109	-0.258318	0	1.22182e-15	5.25382e-14	-0.347866	lower
Q99748	Neurturin	0.843858	0.913358	-0.00705119	0	0.477538	0.760524	0.0269979	0	0.707358	0.89702	-0.01027	0	0.444918	0.735825	-0.0340491	0	0.928612	0.95575	0.00321877	0	0.328562	0.716121	-0.0372679	0	0.956315	0.959993	-0.00133279	0
P20783	NT-3	0.719852	0.868293	0.0138408	0	0.173098	0.531658	-0.047744	0	0.896613	0.917961	0.0040866	0	0.16985	0.429621	0.0615848	0	0.816829	0.900606	0.00975422	0	0.182587	0.60394	0.0518306	0	0.877701	0.955216	-0.00391085	0
O00300	OPG	0.16169	0.386259	0.0494227	0	0.89647	0.957515	-0.00524761	0	0.493235	0.686153	0.021771	0	0.2356	0.494065	0.0546703	0	0.476026	0.705831	0.0276517	0	0.533934	0.790555	0.0270186	0	0.337409	0.592186	0.0246303	0
P13725	OSM	0.05153	0.158271	-0.179199	0	0.362125	0.707267	0.0912383	0	0.952278	0.952278	0.00482813	0	0.0172703	0.106089	-0.270438	0	0.0569441	0.4081	-0.184027	0	0.407733	0.746064	-0.0864102	0	0.612592	0.790909	-0.0340874	0
Q9NZQ7	PD-L1	0.366312	0.700063	-0.0246913	0	0.849259	0.948523	0.00622725	0	0.881085	0.912932	-0.00358491	0	0.403985	0.694853	-0.0309185	0	0.47505	0.705831	-0.0211064	0	0.776962	0.911525	-0.00981216	0	0.683609	0.794465	-0.00806913	0
P21583	SCF	0.00964627	0.043662	0.11334	0	0.977078	0.992349	-0.00145359	0	0.804315	0.89702	0.0106441	0	0.0334667	0.159896	0.114793	0	0.0282769	0.270201	0.102696	0	0.82028	0.911525	0.0120977	0	0.250783	0.513508	0.0400517	0
Q8IXJ6	SIRT2	0.104623	0.264633	-0.103286	0	0.573305	0.850073	0.0446846	0	0.0603496	0.222462	0.120476	0	0.0852554	0.281998	-0.14797	0	0.00194642	0.0557972	-0.223762	0	0.3794	0.716121	0.0757913	0	0.492713	0.733605	0.0346512	0
Q13291	SLAMF1	6.33195e-05	0.000605053	0.157191	0	0.0019077	0.082031	0.137898	0	5.42377e-07	9.32888e-06	0.172113	0	0.71267	0.889469	0.0192925	0	0.736508	0.855941	-0.0149224	0	0.484011	0.769868	0.0342149	0	3.02783e-09	5.20787e-08	0.160181	0
P50225	ST1A1	0.221162	0.487691	-0.0909327	0	0.294908	0.673009	-0.0936407	0	0.494669	0.686153	-0.0463175	0	0.978047	0.999159	0.00270802	0	0.574344	0.748387	-0.0446151	0	0.61337	0.790555	0.0473231	0	0.209576	0.462142	-0.070288	0
O95630	STAMPB	0.743775	0.868293	-0.0183287	0	0.813292	0.941471	0.0168882	0	0.063816	0.222462	0.102509	0	0.649051	0.886082	-0.0352169	0	0.0542056	0.4081	-0.120837	0	0.265222	0.712785	0.0856203	0	0.290224	0.558078	0.0466457	0
P01135	TGF-alpha	0.0299702	0.0991321	-0.131871	0	0.310412	0.673009	0.0725207	0	0.175406	0.380991	-0.0742183	0	0.0101698	0.0874605	-0.204392	0	0.371969	0.705831	-0.0576527	0	0.0503781	0.288835	-0.146739	0	0.17966	0.417588	-0.0609313	0
P01374	TNFB	0.324638	0.634519	0.0407243	0	0.0620814	0.414291	-0.0866655	0	0.0494364	0.222462	0.0734932	0	0.0169751	0.106089	0.12739	0	0.47242	0.705831	-0.0327689	0	0.00151294	0.0325281	0.160159	0	0.332117	0.592186	0.0291883	0
Q07011	TNFRSF9	0.290036	0.580071	-0.0408368	0	0.39892	0.718195	-0.0408924	0	0.881022	0.912932	0.00552851	0	0.999159	0.999159	5.56382e-05	0	0.275391	0.647948	-0.0463653	0	0.368703	0.716121	0.0464209	0	0.528604	0.738179	-0.0187949	0
O43557	TNFSF14	0.670621	0.868293	0.0290722	0	0.784975	0.941471	0.0225383	0	0.0896126	0.248603	0.100818	0	0.94303	0.999159	0.0065339	0	0.313466	0.691547	-0.071746	0	0.356967	0.716121	0.0782799	0	0.2208	0.474719	0.0618071	0
P50591	TRAIL	0.747136	0.868293	0.0102779	0	0.652029	0.867012	0.0158574	0	0.0558619	0.222462	0.0544659	0	0.891041	0.982871	-0.00557948	0	0.208523	0.628616	-0.0441879	0	0.311414	0.716121	0.0386085	0	0.156299	0.384049	0.0324839	0
O14788	TRANCE	0.000312154	0.00227216	0.212289	0	0.82105	0.941471	0.0165539	0	0.0002831	0.00405777	0.192239	0	0.0162246	0.106089	0.195735	0	0.751505	0.861726	0.0200503	0	0.0231256	0.165733	0.175685	0	0.000230616	0.00247912	0.161078	0
Q969D9	TSLP	0.0876954	0.249932	0.0457331	0	0.229905	0.617869	0.0320007	0	0.151284	0.361402	0.0304144	0	0.698164	0.889469	0.0137324	0	0.627174	0.781695	0.0153187	0	0.95976	0.964349	-0.00158628	0	0.0263264	0.102275	0.035523	0
O43508	TWEAK	0.215402	0.487488	0.0418582	0	0.318493	0.673009	-0.0356609	0	0.774541	0.89702	-0.00884638	0	0.061408	0.23804	0.0775191	0	0.17393	0.598319	0.0507046	0	0.492357	0.769868	0.0268145	0	0.959993	0.959993	0.00123589	0
P00749	uPA	0.440008	0.741974	0.024995	0	0.934527	0.968305	-0.00326089	0	0.765782	0.89702	0.00849243	0	0.515604	0.806217	0.0282558	0	0.622822	0.781695	0.0165025	0	0.77258	0.911525	0.0117533	0	0.646305	0.794465	0.0111295	0
P15692	VEGF-A	0.149068	0.366282	0.0701799	0	0.0674428	0.414291	0.105348	0	0.0122193	0.0859684	0.109227	0	0.581056	0.832848	-0.0351681	0	0.448555	0.705831	-0.0390467	0	0.948407	0.964349	0.00387861	0	0.00795682	0.0402521	0.0962402	0

## Sheet: IBDvsHC_sex&age&duration_adjust
UniProt	protein_name	CDL1_vs_HC_raw_p_value	CDL1_vs_HC_FDR_value	CDL1_vs_HC_log2foldchange	CDL1_vs_HC_res	CDL2_vs_HC_raw_p_value	CDL2_vs_HC_FDR_value	CDL2_vs_HC_log2foldchange	CDL2_vs_HC_res	CDL3_vs_HC_raw_p_value	CDL3_vs_HC_FDR_value	CDL3_vs_HC_log2foldchange	CDL3_vs_HC_res	UC_vs_HC_raw_p_value	UC_vs_HC_FDR_value	UC_vs_HC_log2foldchange	UC_vs_HC_res
P00813	ADA	0.00609108	0.0111454	0.173257	0	0.00209959	0.00384181	0.191475	0	9.17086e-05	0.000171455	0.23944	0	7.21555e-09	1.83049e-08	0.251855	0
Q5T4W7	Artemin	0.14844	0.209276	0.0490636	0	0.156119	0.191803	0.0553136	0	0.164915	0.205546	0.0447887	0	0.0554977	0.0734277	0.0490241	0
O15169	AXIN1	1.32124e-07	6.3126e-07	0.457742	higher	8.39779e-07	2.67485e-06	0.36799	higher	7.93581e-15	9.01404e-14	0.54945	higher	4.44219e-26	7.64056e-25	0.574578	higher
P01138	beta-NGF	0.960049	0.977245	-0.00207161	0	0.805256	0.805256	-0.00879373	0	0.926864	0.937768	0.00297956	0	0.877948	0.878622	0.00475239	0
Q14790	CASP-8	1.12209e-09	1.37856e-08	0.396001	higher	2.46168e-12	2.41544e-11	0.500786	higher	2.29502e-17	3.94744e-16	0.623485	higher	1.04035e-29	4.47349e-28	0.481477	higher
P51671	CCL11	7.23262e-07	3.11003e-06	0.268015	higher	2.81259e-15	9.14176e-14	0.443104	higher	1.89808e-11	8.85372e-11	0.374928	higher	7.49435e-28	2.14838e-26	0.469499	higher
Q99731	CCL19	6.275e-06	1.92732e-05	0.470676	higher	0.000123979	0.000288168	0.351422	higher	3.80136e-05	7.42992e-05	0.36267	higher	7.0495e-10	2.2454e-09	0.429712	higher
P78556	CCL20	0.510821	0.578562	0.0807431	0	0.00182163	0.00340566	0.366863	higher	0.0885969	0.113721	0.186752	0	0.0236253	0.0327705	0.210278	0
P55773	CCL23	1.62914e-08	1.07774e-07	0.323629	higher	2.52778e-12	2.41544e-11	0.403195	higher	3.11743e-13	2.43726e-12	0.389507	higher	1.73887e-15	8.30793e-15	0.331461	higher
O15444	CCL25	0.369886	0.448032	0.0577942	0	0.555804	0.597489	-0.0389605	0	0.507648	0.538984	0.0436422	0	0.740327	0.786026	0.0166454	0
Q9NRJ3	CCL28	1.63288e-06	5.61712e-06	0.279141	higher	1.12747e-12	1.38518e-11	0.408103	higher	2.31394e-12	1.42142e-11	0.361952	higher	4.8504e-23	3.79213e-22	0.433791	higher
P10147	CCL3	0.200549	0.261321	0.199617	0	0.00598695	0.00990149	0.40157	higher	0.000139366	0.000255011	0.525364	higher	0.000124022	0.000190462	0.423708	higher
P13236	CCL4	0.00136628	0.00279762	0.338837	higher	1.77567e-06	5.45385e-06	0.432196	higher	2.08231e-07	5.96928e-07	0.442655	higher	1.59862e-14	7.23586e-14	0.530984	higher
Q9BZW8	CD244	0.000456093	0.00106011	0.156262	0	0.0510729	0.0686291	0.0837187	0	0.000151085	0.000270694	0.162421	0	8.65457e-06	1.65399e-05	0.158311	0
P25942	CD40	1.77502e-13	7.63261e-12	0.411624	higher	5.61495e-13	8.04809e-12	0.428857	higher	2.4018e-23	2.06555e-21	0.505272	higher	3.30786e-25	4.06394e-24	0.454784	higher
P06127	CD5	0.000328807	0.000785484	0.171067	0	0.00825841	0.0131523	0.133237	0	7.22882e-08	2.14372e-07	0.249357	0	1.55558e-07	3.43024e-07	0.189793	0
P30203	CD-6	0.0012749	0.00267418	0.216086	0	0.0349765	0.0509827	0.137776	0	5.23206e-06	1.2161e-05	0.286823	higher	7.23681e-09	1.83049e-08	0.274465	higher
Q9H5V8	CDCP1	1.92312e-12	5.51295e-11	0.421111	higher	2.78696e-14	5.99196e-13	0.491804	higher	2.16394e-17	3.94744e-16	0.509217	higher	4.488e-24	4.28853e-23	0.491999	higher
P09603	CSF-1	3.77246e-11	5.6947e-10	0.197616	0	1.10211e-10	7.89842e-10	0.203791	0	8.38516e-15	9.01404e-14	0.219174	0	1.23902e-10	4.26224e-10	0.148976	0
P28325	CST5	0.042661	0.0705547	0.114531	0	0.734487	0.743129	-0.0167863	0	0.188177	0.231188	0.0612385	0	0.789876	0.828407	0.0106609	0
P78423	CX3CL1	0.511288	0.578562	-0.0330026	0	0.702103	0.721335	0.0199247	0	0.41281	0.449389	-0.040096	0	0.114844	0.145244	0.0567559	0
P09341	CXCL1	2.09537e-05	6.00673e-05	0.282513	higher	3.18899e-15	9.14176e-14	0.604015	higher	1.76393e-11	8.85372e-11	0.454023	higher	8.5067e-21	5.62751e-20	0.544918	higher
P02778	CXCL10	0.00314823	0.00601661	0.271295	higher	1.2542e-05	3.26853e-05	0.424307	higher	1.27819e-05	2.74811e-05	0.424441	higher	1.0979e-09	3.37211e-09	0.46378	higher
O14625	CXCL11	9.32232e-08	5.01074e-07	0.504699	higher	2.24951e-10	1.28972e-09	0.662775	higher	9.269e-13	6.1318e-12	0.721441	higher	3.50988e-22	2.51541e-21	0.80267	higher
P42830	CXCL5	3.97305e-11	5.6947e-10	0.568134	higher	3.29301e-06	9.43997e-06	0.418761	higher	6.33632e-11	2.59487e-10	0.525584	higher	3.97352e-09	1.10812e-08	0.431247	higher
P80162	CXCL6	1.49495e-06	5.35692e-06	0.359513	higher	3.55975e-06	9.87544e-06	0.394446	higher	2.21516e-09	7.93765e-09	0.421355	higher	1.01982e-13	3.98656e-13	0.454609	higher
Q07325	CXCL9	1.19095e-07	6.02482e-07	0.56218	higher	3.96274e-19	3.40796e-17	1.13815	higher	2.33593e-18	6.69633e-17	0.980057	higher	6.30085e-24	5.41873e-23	0.857746	higher
Q8NFT8	DNER	0.128953	0.184833	-0.0524997	0	0.0231335	0.0343014	-0.0785979	0	0.0474132	0.0627314	-0.0652218	0	0.172984	0.212523	-0.038067	0
Q13541	E4-BP1	0.0101473	0.0174533	0.33713	higher	8.36073e-06	2.24694e-05	0.625281	higher	1.62886e-06	4.24492e-06	0.650181	higher	9.02172e-06	1.68667e-05	0.429068	higher
P80511	EN-RAGE	8.52598e-05	0.000229136	0.444009	higher	1.01127e-08	4.14139e-08	0.609769	higher	9.96848e-07	2.67903e-06	0.506907	higher	4.39353e-10	1.45325e-09	0.497616	higher
O95750	FGF-19	1.69499e-14	1.45769e-12	-0.898072	lower	1.56789e-07	5.61827e-07	-0.567064	lower	2.05644e-09	7.68928e-09	-0.655973	lower	8.02292e-07	1.68286e-06	-0.398953	lower
Q9NSA1	FGF-21	8.76334e-07	3.5888e-06	0.799834	higher	1.38328e-10	9.15093e-10	1.01172	higher	7.48514e-13	5.36435e-12	1.13986	higher	3.12555e-14	1.34399e-13	0.908574	higher
Q9GZV9	FGF-23	0.0015928	0.00318561	0.103388	0	0.000510921	0.00107169	0.14677	0	1.19198e-05	2.62848e-05	0.156974	0	5.51388e-09	1.48186e-08	0.164716	0
P12034	FGF-5	0.574163	0.625038	0.0171722	0	0.70456	0.721335	-0.00944792	0	0.0843798	0.109949	0.0580034	0	0.172141	0.212523	-0.0238867	0
P49771	Flt3L	0.535442	0.598026	-0.0384675	0	0.526255	0.572885	-0.0410421	0	0.238875	0.277611	-0.0673439	0	0.279815	0.329645	-0.049561	0
P39905	GDNF	0.0147224	0.024826	0.0545655	0	0.00547539	0.00923302	0.0699697	0	1.76509e-05	3.61424e-05	0.110182	0	5.35627e-08	1.31611e-07	0.109973	0
P14210	HGF	1.38161e-08	1.05711e-07	0.334064	higher	2.97519e-10	1.59916e-09	0.395305	higher	3.63933e-12	2.08655e-11	0.418687	higher	9.09061e-16	4.59878e-15	0.385107	higher
P22301	IL-10	0.000585458	0.00132498	0.263716	higher	2.1096e-09	1.00792e-08	0.71688	higher	6.02636e-06	1.36386e-05	0.369761	higher	1.07181e-27	2.30438e-26	0.739354	higher
Q13651	IL10-RA	0.16537	0.222215	0.107931	0	0.0527917	0.0698475	0.146531	0	0.0011724	0.00186716	0.250528	0	0.178471	0.216176	0.0689317	0
Q08334	IL-10RB	5.18091e-09	5.31313e-08	0.220427	0	0.000127484	0.000288517	0.139351	0	1.04832e-08	3.46753e-08	0.219291	0	1.3324e-05	2.28389e-05	0.135829	0
P29460	IL-12B	1.18767e-05	3.52204e-05	0.353397	higher	0.0149677	0.022986	0.204125	0	0.00609596	0.00873754	0.199178	0	0.00563907	0.00808267	0.158829	0
P78552	IL-13	0.0523708	0.0849791	-0.0771868	0	0.610649	0.648344	0.031524	0	0.645999	0.66138	-0.0200733	0	0.314569	0.365581	0.0461277	0
Q13261	IL-15RA	0.0656078	0.104486	0.0350534	0	0.080583	0.101914	0.0412995	0	0.000217827	0.000374662	0.0770458	0	0.0240856	0.0328787	0.0327873	0
Q16552	IL-17A	0.00722704	0.0126842	0.16536	0	9.5035e-12	8.17301e-11	0.518035	higher	9.71127e-07	2.67903e-06	0.286434	higher	8.47808e-37	7.29115e-35	0.708664	higher
Q9P0M4	IL-17C	0.397878	0.475243	0.0537128	0	0.00220425	0.00394928	0.158124	0	0.0255243	0.0346493	0.100528	0	1.21859e-05	2.13876e-05	0.168007	0
Q14116	IL-18	2.67265e-11	5.6947e-10	0.42195	higher	3.75082e-14	6.45142e-13	0.487947	higher	1.1755e-20	5.05465e-19	0.575077	higher	7.38582e-20	4.537e-19	0.43395	higher
Q13478	IL-18R1	2.06012e-07	9.32474e-07	0.269381	higher	2.22203e-07	7.6438e-07	0.295454	higher	1.65795e-11	8.85372e-11	0.323257	higher	8.46215e-13	3.16411e-12	0.273593	higher
P60568	IL-2	0.209728	0.269203	-0.0145085	0	0.272468	0.31006	0.0312952	0	0.216124	0.261784	-0.0142989	0	0.388718	0.44573	-0.00930058	0
Q9NYY1	IL-20	0.327128	0.4019	-0.0318619	0	0.399826	0.440834	0.0380153	0	0.0993144	0.125603	-0.0426306	0	0.524022	0.570455	-0.0157423	0
Q9UHF4	IL-20RA	0.609138	0.654824	0.021713	0	0.63202	0.662851	0.0174618	0	0.231033	0.272176	-0.0382369	0	0.871577	0.878622	0.00462423	0
Q13007	IL-24	0.557659	0.614855	0.0367019	0	0.000684854	0.00140232	0.278488	higher	0.00149695	0.00234068	0.179068	0	3.6147e-05	5.86536e-05	0.187316	0
P14784	IL-2RB	0.0677809	0.105985	0.0722786	0	0.0727682	0.093404	0.060054	0	0.270993	0.310739	0.0266541	0	0.415606	0.470291	0.0154877	0
P24394	IL-4	0.965882	0.977245	-0.00314956	0	0.263095	0.305759	-0.0660371	0	0.226742	0.27083	-0.0714152	0	0.225564	0.269424	-0.0554526	0
P05113	IL-5	0.090052	0.133525	0.21782	0	0.0367692	0.052181	0.323214	0	0.641757	0.66138	0.0535997	0	0.483481	0.533069	0.0627794	0
P05231	IL-6	3.7413e-06	1.19167e-05	0.600109	higher	7.7301e-07	2.55688e-06	0.563559	higher	1.15818e-09	4.52744e-09	0.647927	higher	1.5451e-12	5.53662e-12	0.53141	higher
P13232	IL-7	0.000609071	0.00134308	0.230639	0	3.88058e-05	9.53515e-05	0.267249	higher	0.0257856	0.0346493	0.137861	0	0.0010779	0.00159827	0.152068	0
P10145	IL-8	0.886258	0.918291	0.0296089	0	0.0119524	0.0186892	0.485507	higher	0.00182459	0.00275288	0.560511	higher	4.88735e-06	9.7747e-06	0.630189	higher
P01137	LAP TGF-beta-1	0.000178506	0.000451515	0.182045	0	0.000872549	0.00170544	0.174915	0	5.88078e-08	1.80624e-07	0.266848	higher	2.62018e-05	4.33338e-05	0.174277	0
P15018	LIF	0.17453	0.230917	0.0828699	0	0.238282	0.280716	0.0744258	0	0.00409465	0.00596847	0.170311	0	0.0192057	0.0270769	0.0988312	0
P42702	LIF-R	0.000173202	0.000451376	0.130165	0	2.07121e-05	5.23894e-05	0.146792	0	0.000789978	0.00128185	0.117068	0	1.3544e-05	2.28389e-05	0.127452	0
P13500	MCP-1	0.00124798	0.00267418	0.234499	0	0.0400639	0.0546904	0.12739	0	0.000188771	0.000331312	0.226266	0	4.38344e-05	6.98103e-05	0.195782	0
P80075	MCP-2	1.12636e-06	4.40306e-06	0.378902	higher	0.000186906	0.000412152	0.2846	higher	1.8317e-06	4.63314e-06	0.343053	higher	7.46864e-08	1.73595e-07	0.33021	higher
P80098	MCP-3	1.3102e-06	4.89902e-06	0.752506	higher	2.07474e-10	1.27448e-09	0.732174	higher	1.95605e-11	8.85372e-11	0.810004	higher	2.88462e-24	3.10096e-23	0.917387	higher
Q99616	MCP-4	2.58612e-06	8.55409e-06	0.340568	higher	0.00749278	0.0121581	0.203271	0	4.87027e-06	1.16345e-05	0.309128	higher	2.13507e-09	6.33158e-09	0.352817	higher
P03956	MMP-1	1.47504e-08	1.05711e-07	0.527905	higher	4.13531e-08	1.61653e-07	0.507215	higher	5.2807e-11	2.2707e-10	0.546964	higher	7.15269e-08	1.7087e-07	0.403655	higher
P09238	MMP-10	0.157703	0.218749	0.102484	0	1.40055e-11	1.09497e-10	0.603675	higher	0.00153202	0.00235275	0.233681	0	6.37807e-26	9.1419e-25	0.643598	higher
Q99748	Neurturin	0.648306	0.688325	0.0184526	0	0.0582792	0.0759396	0.0781507	0	0.329373	0.363154	0.0373112	0	0.0696566	0.0907646	0.0582735	0
P20783	NT-3	0.786312	0.824669	-0.0161733	0	0.141241	0.176039	-0.0726772	0	0.304481	0.344545	-0.05198	0	0.578201	0.621566	-0.0221872	0
O00300	OPG	2.84096e-08	1.74516e-07	0.27359	higher	1.43137e-07	5.35208e-07	0.243858	0	3.57075e-09	1.22834e-08	0.260794	0	9.25837e-14	3.79152e-13	0.255536	0
P13725	OSM	0.0864309	0.130404	0.226224	0	5.50037e-05	0.000131398	0.487087	higher	4.38245e-06	1.07683e-05	0.519895	higher	1.34628e-07	3.04684e-07	0.487259	higher
Q9NZQ7	PD-L1	0.00653754	0.0117131	0.0961317	0	0.000311957	0.000670707	0.127662	0	3.70983e-05	7.41966e-05	0.137335	0	4.02378e-06	8.23916e-06	0.116649	0
P21583	SCF	0.161392	0.220313	-0.0779757	0	0.00114865	0.0021952	-0.179098	0	0.000298948	0.000504108	-0.198224	0	9.78812e-06	1.7537e-05	-0.1707	0
Q8IXJ6	SIRT2	2.87875e-05	7.9862e-05	0.335664	higher	4.63571e-09	1.99335e-08	0.543347	higher	2.3233e-13	1.99804e-12	0.653429	higher	4.13791e-16	2.22413e-15	0.506048	higher
Q13291	SLAMF1	5.09767e-08	2.92266e-07	0.31103	higher	2.70458e-06	8.02049e-06	0.258317	0	1.18348e-08	3.76959e-08	0.286105	higher	0.00190668	0.00277923	0.11728	0
P50225	ST1A1	0.0936407	0.136493	0.183597	0	0.0391603	0.0543192	0.222315	0	0.0101771	0.0141166	0.25294	0	6.48829e-06	1.26817e-05	0.359546	higher
O95630	STAMPB	6.24213e-09	5.36823e-08	0.466478	higher	9.18503e-10	4.64654e-09	0.537088	higher	1.35687e-14	1.29656e-13	0.644835	higher	1.76484e-17	1.01184e-16	0.540469	higher
P01135	TGF-alpha	0.498464	0.578562	-0.0568888	0	0.1877	0.227355	0.116295	0	0.327273	0.363154	0.077434	0	0.0749393	0.0961908	0.117034	0
P01374	TNFB	0.307035	0.382681	-0.0587883	0	0.00365631	0.00641721	-0.166538	0	0.426199	0.458164	-0.042109	0	0.0540912	0.0726851	-0.0801509	0
Q07011	TNFRSF9	0.00427147	0.0079858	0.158212	0	0.000806218	0.00161244	0.19772	0	5.19414e-05	9.92657e-05	0.213704	0	9.38251e-06	1.7168e-05	0.192136	0
O43557	TNFSF14	0.00193876	0.00378939	0.300355	higher	0.0370121	0.052181	0.2108	0	1.53385e-05	3.21735e-05	0.383591	higher	0.000764504	0.00115346	0.247316	0
P50591	TRAIL	0.269379	0.340685	0.0492624	0	0.274007	0.31006	0.0455677	0	0.00311285	0.00461561	0.11591	0	0.873227	0.878622	0.00470915	0
O14788	TRANCE	0.989777	0.989777	-0.00108147	0	0.00539668	0.00923302	-0.238276	0	0.0101754	0.0141166	-0.194529	0	6.53008e-07	1.40397e-06	-0.287242	lower
Q969D9	TSLP	0.0703902	0.108099	0.0584042	0	0.196186	0.234334	0.0451847	0	0.960509	0.960509	-0.00120427	0	0.878622	0.878622	-0.00277957	0
O43508	TWEAK	0.000283362	0.000696261	0.165489	0	0.0169192	0.0255272	0.0997616	0	0.000333285	0.000551203	0.148529	0	4.69221e-05	7.33691e-05	0.134629	0
P00749	uPA	0.448543	0.52842	0.0352355	0	0.290602	0.324569	0.0530295	0	0.538717	0.564996	0.0261878	0	0.447898	0.50025	0.0271559	0
P15692	VEGF-A	5.56025e-09	5.31313e-08	0.410134	higher	3.38588e-09	1.53256e-08	0.411147	higher	1.89707e-15	2.71914e-14	0.514255	higher	3.99437e-09	1.10812e-08	0.297861	higher

## Sheet: IBDsub_sex&age&duration_adjus
UniProt	protein_name	CDL1_vs_UC_raw_p_value	CDL1_vs_UC_FDR_value	CDL1_vs_UC_log2foldchange	CDL1_vs_UC_res	CDL2_vs_UC_raw_p_value	CDL2_vs_UC_FDR_value	CDL2_vs_UC_log2foldchange	CDL2_vs_UC_res	CDL2_vs_UC_res_sign	CDL3_vs_UC_raw_p_value	CDL3_vs_UC_FDR_value	CDL3_vs_UC_log2foldchange	CDL3_vs_UC_res	CDL1_vs_CDL2_raw_p_value	CDL1_vs_CDL2_FDR_value	CDL1_vs_CDL2_log2foldchange	CDL1_vs_CDL2_res	CDL1_vs_CDL3_raw_p_value	CDL1_vs_CDL3_FDR_value	CDL1_vs_CDL3_log2foldchange	CDL1_vs_CDL3_res	CDL3_vs_CDL2_raw_p_value	CDL3_vs_CDL2_FDR_value	CDL3_vs_CDL2_log2foldchange	CDL3_vs_CDL2_res	CD_vs_UC_raw_p_value	CD_vs_UC_FDR_value	CD_vs_UC_log2foldchange	CD_vs_UC_res	CDL1_vs_HC_raw_p_value	CDL1_vs_HC_FDR_value	CDL1_vs_HC_log2foldchange	CDL1_vs_HC_res	CDL2_vs_HC_raw_p_value	CDL2_vs_HC_FDR_value	CDL2_vs_HC_log2foldchange	CDL2_vs_HC_res	CDL3_vs_HC_raw_p_value	CDL3_vs_HC_FDR_value	CDL3_vs_HC_log2foldchange	CDL3_vs_HC_res	UC_vs_HC_raw_p_value	UC_vs_HC_FDR_value	UC_vs_HC_log2foldchange	UC_vs_HC_res
P00813	ADA	0.205434	0.430911	-0.0785975	0	0.322362	0.792089	-0.0603798	0	0	0.835615	0.958172	-0.0124144	0	0.810814	0.931866	-0.0182177	0	0.379147	0.603827	-0.0661831	0	0.519139	0.842376	0.0479653	0	0.29211	0.558255	-0.0452128	0	0.00609108	0.0111454	0.173257	0	0.00209959	0.00384181	0.191475	0	9.17086e-05	0.000171455	0.23944	0	7.21555e-09	1.83049e-08	0.251855	0
Q5T4W7	Artemin	0.999152	0.999152	3.95358e-05	0	0.88054	0.968731	0.00628955	0	0	0.905596	0.961048	-0.00423542	0	0.895002	0.956685	-0.00625001	0	0.919004	0.942629	0.00427496	0	0.819756	0.893968	-0.010525	0	0.997771	0.998939	7.80688e-05	0	0.14844	0.209276	0.0490636	0	0.156119	0.191803	0.0553136	0	0.164915	0.205546	0.0447887	0	0.0554977	0.0734277	0.0490241	0
O15169	AXIN1	0.177546	0.401815	-0.116836	0	0.00689878	0.296647	-0.206588	0	0	0.723627	0.932042	-0.0251275	0	0.370314	0.666692	0.0897519	0	0.34215	0.581415	-0.0917084	0	0.037982	0.440287	0.18146	0	0.0587567	0.229685	-0.104562	0	1.32124e-07	6.3126e-07	0.457742	higher	8.39779e-07	2.67485e-06	0.36799	higher	7.93581e-15	9.01404e-14	0.54945	higher	4.44219e-26	7.64056e-25	0.574578	higher
P01138	beta-NGF	0.840236	0.928102	-0.00682399	0	0.610489	0.938918	-0.0135461	0	0	0.936035	0.961048	-0.00177283	0	0.860347	0.948587	0.00672213	0	0.886018	0.942629	-0.00505117	0	0.677828	0.893968	0.0117733	0	0.727562	0.955325	-0.00667366	0	0.960049	0.977245	-0.00207161	0	0.805256	0.805256	-0.00879373	0	0.926864	0.937768	0.00297956	0	0.877948	0.878622	0.00475239	0
Q14790	CASP-8	0.219697	0.439393	-0.0854754	0	0.793968	0.968731	0.0193089	0	0	0.0606837	0.306988	0.142008	0	0.229232	0.518011	-0.104784	0	0.0104277	0.284058	-0.227484	0	0.182299	0.559771	0.122699	0	0.428827	0.711856	0.0417363	0	1.12209e-09	1.37856e-08	0.396001	higher	2.46168e-12	2.41544e-11	0.500786	higher	2.29502e-17	3.94744e-16	0.623485	higher	1.04035e-29	4.47349e-28	0.481477	higher
P51671	CCL11	0.000126722	0.00181635	-0.201484	0	0.611393	0.938918	-0.0263954	0	0	0.0758793	0.362535	-0.0945711	0	0.00490438	0.0702961	-0.175089	0	0.0895494	0.334837	-0.106913	0	0.279015	0.631162	-0.0681757	0	0.00653585	0.059133	-0.104505	0	7.23262e-07	3.11003e-06	0.268015	higher	2.81259e-15	9.14176e-14	0.443104	higher	1.89808e-11	8.85372e-11	0.374928	higher	7.49435e-28	2.14838e-26	0.469499	higher
Q99731	CCL19	0.682501	0.82393	0.0409636	0	0.375832	0.818049	-0.07829	0	0	0.430522	0.787764	-0.0670422	0	0.304575	0.623654	0.119254	0	0.341869	0.581415	0.108006	0	0.913305	0.946502	0.0112478	0	0.536742	0.809821	-0.0399762	0	6.275e-06	1.92732e-05	0.470676	higher	0.000123979	0.000288168	0.351422	higher	3.80136e-05	7.42992e-05	0.36267	higher	7.0495e-10	2.2454e-09	0.429712	higher
P78556	CCL20	0.242377	0.473738	-0.129535	0	0.132932	0.61403	0.156585	0	0	0.805824	0.958172	-0.0235254	0	0.0302269	0.216626	-0.28612	0	0.396865	0.612661	-0.106009	0	0.131481	0.545586	-0.180111	0	0.998672	0.998939	-0.000122866	0	0.510821	0.578562	0.0807431	0	0.00182163	0.00340566	0.366863	higher	0.0885969	0.113721	0.186752	0	0.0236253	0.0327705	0.210278	0
P55773	CCL23	0.879774	0.945757	-0.00783258	0	0.16244	0.61403	0.0717337	0	0	0.222656	0.533408	0.058046	0	0.213914	0.518011	-0.0795663	0	0.280728	0.561456	-0.0658785	0	0.821203	0.893968	-0.0136877	0	0.216912	0.454987	0.0435547	0	1.62914e-08	1.07774e-07	0.323629	higher	2.52778e-12	2.41544e-11	0.403195	higher	3.11743e-13	2.43726e-12	0.389507	higher	1.73887e-15	8.30793e-15	0.331461	higher
O15444	CCL25	0.463397	0.717774	0.0411488	0	0.338486	0.808606	-0.0556059	0	0	0.640127	0.908482	0.0269968	0	0.171628	0.476129	0.0967547	0	0.840727	0.926956	0.014152	0	0.251619	0.606185	0.0826027	0	0.870996	0.998939	0.00656591	0	0.369886	0.448032	0.0577942	0	0.555804	0.597489	-0.0389605	0	0.507648	0.538984	0.0436422	0	0.740327	0.786026	0.0166454	0
Q9NRJ3	CCL28	0.00444426	0.0294005	-0.154649	0	0.619269	0.938918	-0.0256877	0	0	0.123512	0.393407	-0.0718381	0	0.0462349	0.296863	-0.128962	0	0.171484	0.437127	-0.0828113	0	0.430435	0.740348	-0.0461504	0	0.0248836	0.125882	-0.0814997	0	1.63288e-06	5.61712e-06	0.279141	higher	1.12747e-12	1.38518e-11	0.408103	higher	2.31394e-12	1.42142e-11	0.361952	higher	4.8504e-23	3.79213e-22	0.433791	higher
P10147	CCL3	0.11193	0.291697	-0.224092	0	0.863544	0.968731	-0.0221384	0	0	0.393867	0.76983	0.101655	0	0.234912	0.518011	-0.201953	0	0.0459263	0.308284	-0.325747	0	0.417543	0.740348	0.123794	0	0.766481	0.955325	-0.0265891	0	0.200549	0.261321	0.199617	0	0.00598695	0.00990149	0.40157	higher	0.000139366	0.000255011	0.525364	higher	0.000124022	0.000190462	0.423708	higher
P13236	CCL4	0.053767	0.171258	-0.192147	0	0.229781	0.705755	-0.0987883	0	0	0.250983	0.55345	-0.0883298	0	0.416438	0.675729	-0.0933592	0	0.350581	0.581415	-0.103818	0	0.913485	0.946502	0.0104585	0	0.0424439	0.192115	-0.120633	0	0.00136628	0.00279762	0.338837	higher	1.77567e-06	5.45385e-06	0.432196	higher	2.08231e-07	5.96928e-07	0.442655	higher	1.59862e-14	7.23586e-14	0.530984	higher
Q9BZW8	CD244	0.957903	0.969173	-0.00204899	0	0.0461205	0.495795	-0.0745922	0	0	0.911397	0.961048	0.00411033	0	0.11403	0.404787	0.0725433	0	0.89241	0.942629	-0.00615932	0	0.0758199	0.474339	0.0787026	0	0.444586	0.711856	-0.020883	0	0.000456093	0.00106011	0.156262	0	0.0510729	0.0686291	0.0837187	0	0.000151085	0.000270694	0.162421	0	8.65457e-06	1.65399e-05	0.158311	0
P25942	CD40	0.384484	0.648346	-0.0431598	0	0.626598	0.938918	-0.0259273	0	0	0.248578	0.55345	0.0504879	0	0.78378	0.931866	-0.0172326	0	0.0890534	0.334837	-0.0936478	0	0.19052	0.559771	0.0764152	0	0.964637	0.998939	0.00155339	0	1.77502e-13	7.63261e-12	0.411624	higher	5.61495e-13	8.04809e-12	0.428857	higher	2.4018e-23	2.06555e-21	0.505272	higher	3.30786e-25	4.06394e-24	0.454784	higher
P06127	CD5	0.678705	0.82393	-0.0187257	0	0.242905	0.710434	-0.0565556	0	0	0.171609	0.466539	0.0595646	0	0.508659	0.754218	0.0378299	0	0.141733	0.406303	-0.0782904	0	0.0384403	0.440287	0.11612	0	0.921635	0.998939	0.00321664	0	0.000328807	0.000785484	0.171067	0	0.00825841	0.0131523	0.133237	0	7.22882e-08	2.14372e-07	0.249357	0	1.55558e-07	3.43024e-07	0.189793	0
P30203	CD-6	0.361723	0.622164	-0.0583789	0	0.0297618	0.426586	-0.136688	0	0	0.835477	0.958172	0.0123587	0	0.317766	0.635532	0.0783096	0	0.351553	0.581415	-0.0707376	0	0.0467904	0.440287	0.149047	0	0.238379	0.465922	-0.0515956	0	0.0012749	0.00267418	0.216086	0	0.0349765	0.0509827	0.137776	0	5.23206e-06	1.2161e-05	0.286823	higher	7.23681e-09	1.83049e-08	0.274465	higher
Q9H5V8	CDCP1	0.202533	0.430911	-0.070888	0	0.997389	0.998798	-0.000195307	0	0	0.756961	0.932042	0.0172177	0	0.301266	0.623654	-0.0706927	0	0.174691	0.437127	-0.0881057	0	0.799049	0.893968	0.017413	0	0.761408	0.955325	-0.0127195	0	1.92312e-12	5.51295e-11	0.421111	higher	2.78696e-14	5.99196e-13	0.491804	higher	2.16394e-17	3.94744e-16	0.509217	higher	4.488e-24	4.28853e-23	0.491999	higher
P09603	CSF-1	0.0533932	0.171258	0.0486398	0	0.0430792	0.495795	0.0548145	0	0	0.00266611	0.0327551	0.0701977	0	0.848799	0.94801	-0.00617474	0	0.462803	0.686225	-0.0215579	0	0.619607	0.893968	0.0153832	0	0.000734459	0.00902336	0.0595854	0	3.77246e-11	5.6947e-10	0.197616	0	1.10211e-10	7.89842e-10	0.203791	0	8.38516e-15	9.01404e-14	0.219174	0	1.23902e-10	4.26224e-10	0.148976	0
P28325	CST5	0.0339606	0.139077	0.10387	0	0.499477	0.894896	-0.0274472	0	0	0.171017	0.466539	0.0505776	0	0.0212869	0.182615	0.131317	0	0.325454	0.581415	0.0532922	0	0.0977411	0.499998	0.0780248	0	0.142659	0.383396	0.0425128	0	0.042661	0.0705547	0.114531	0	0.734487	0.743129	-0.0167863	0	0.188177	0.231188	0.0612385	0	0.789876	0.828407	0.0106609	0
P78423	CX3CL1	0.0507935	0.171258	-0.0897585	0	0.441162	0.884512	-0.0368312	0	0	0.0294858	0.158486	-0.0968518	0	0.372107	0.666692	-0.0529272	0	0.900123	0.942629	0.00709337	0	0.302606	0.634735	-0.0600206	0	0.0147469	0.0914417	-0.077117	0	0.511288	0.578562	-0.0330026	0	0.702103	0.721335	0.0199247	0	0.41281	0.449389	-0.040096	0	0.114844	0.145244	0.0567559	0
P09341	CXCL1	1.43191e-05	0.000246289	-0.262405	0	0.380488	0.818049	0.0590975	0	0	0.129009	0.396241	-0.0908942	0	2.79386e-05	0.000800906	-0.321503	lower	0.013212	0.284058	-0.171511	0	0.0484133	0.440287	-0.149992	0	0.0394999	0.188722	-0.0948238	0	2.09537e-05	6.00673e-05	0.282513	higher	3.18899e-15	9.14176e-14	0.604015	higher	1.76393e-11	8.85372e-11	0.454023	higher	8.5067e-21	5.62751e-20	0.544918	higher
P02778	CXCL10	0.0213883	0.1082	-0.192486	0	0.653967	0.938918	-0.0394733	0	0	0.656959	0.911265	-0.0393398	0	0.135891	0.404787	-0.153012	0	0.137157	0.406303	-0.153146	0	0.999002	0.999002	0.000133542	0	0.192401	0.435433	-0.0824709	0	0.00314823	0.00601661	0.271295	higher	1.2542e-05	3.26853e-05	0.424307	higher	1.27819e-05	2.74811e-05	0.424441	higher	1.0979e-09	3.37211e-09	0.46378	higher
O14625	CXCL11	0.000615232	0.00587888	-0.297972	lower	0.142817	0.61403	-0.139896	0	0	0.377525	0.755051	-0.0812296	0	0.138025	0.404787	-0.158076	0	0.0367619	0.308284	-0.216742	0	0.597727	0.893968	0.0586659	0	0.01878	0.107672	-0.159554	0	9.32232e-08	5.01074e-07	0.504699	higher	2.24951e-10	1.28972e-09	0.662775	higher	9.269e-13	6.1318e-12	0.721441	higher	3.50988e-22	2.51541e-21	0.80267	higher
P42830	CXCL5	0.0334591	0.139077	0.136887	0	0.859882	0.968731	-0.0124856	0	0	0.100011	0.383099	0.0943366	0	0.0718518	0.338881	0.149372	0	0.552422	0.78067	0.0425502	0	0.16933	0.559771	0.106822	0	0.102273	0.309255	0.0747383	0	3.97305e-11	5.6947e-10	0.568134	higher	3.29301e-06	9.43997e-06	0.418761	higher	6.33632e-11	2.59487e-10	0.525584	higher	3.97352e-09	1.10812e-08	0.431247	higher
P80162	CXCL6	0.139401	0.333013	-0.0950954	0	0.426264	0.884512	-0.0601629	0	0	0.574126	0.907139	-0.0332531	0	0.688213	0.883378	-0.0349325	0	0.398942	0.612661	-0.0618423	0	0.746995	0.893968	0.0269098	0	0.209883	0.451248	-0.0586072	0	1.49495e-06	5.35692e-06	0.359513	higher	3.55975e-06	9.87544e-06	0.394446	higher	2.21516e-09	7.93765e-09	0.421355	higher	1.01982e-13	3.98656e-13	0.454609	higher
Q07325	CXCL9	0.00249785	0.0214815	-0.295565	lower	0.0127154	0.364507	0.2804	0	0	0.222596	0.533408	0.122311	0	1.15315e-05	0.000495855	-0.575965	lower	0.000509226	0.0437934	-0.417876	lower	0.22992	0.599184	-0.158089	0	0.484948	0.744741	0.0514529	0	1.19095e-07	6.02482e-07	0.56218	higher	3.96274e-19	3.40796e-17	1.13815	higher	2.33593e-18	6.69633e-17	0.980057	higher	6.30085e-24	5.41873e-23	0.857746	higher
Q8NFT8	DNER	0.637308	0.818037	-0.0144328	0	0.185392	0.61403	-0.040531	0	0	0.343977	0.704335	-0.0271548	0	0.477018	0.719711	0.0260982	0	0.717364	0.86892	0.0127221	0	0.70315	0.893968	0.0133762	0	0.205944	0.451248	-0.0275284	0	0.128953	0.184833	-0.0524997	0	0.0231335	0.0343014	-0.0785979	0	0.0474132	0.0627314	-0.0652218	0	0.172984	0.212523	-0.038067	0
Q13541	E4-BP1	0.46993	0.717774	-0.0919387	0	0.145767	0.61403	0.196213	0	0	0.0905367	0.383099	0.221113	0	0.0740828	0.338881	-0.288152	0	0.0473267	0.308284	-0.313051	0	0.878906	0.933159	0.0248996	0	0.17713	0.411708	0.125668	0	0.0101473	0.0174533	0.33713	higher	8.36073e-06	2.24694e-05	0.625281	higher	1.62886e-06	4.24492e-06	0.650181	higher	9.02172e-06	1.68667e-05	0.429068	higher
P80511	EN-RAGE	0.6202	0.80814	-0.0536063	0	0.262514	0.710434	0.112153	0	0	0.924945	0.961048	0.0092918	0	0.193494	0.504258	-0.16576	0	0.618382	0.84414	-0.0628981	0	0.388936	0.727141	-0.102862	0	0.763142	0.955325	0.0219941	0	8.52598e-05	0.000229136	0.444009	higher	1.01127e-08	4.14139e-08	0.609769	higher	9.96848e-07	2.67903e-06	0.506907	higher	4.39353e-10	1.45325e-09	0.497616	higher
O95750	FGF-19	2.05488e-06	4.418e-05	-0.499119	lower	0.0837679	0.600337	-0.168111	0	0	0.00931668	0.0801234	-0.25702	0	0.00777761	0.0918808	-0.331008	0	0.0529202	0.308284	-0.242099	0	0.459744	0.773117	-0.0889089	0	2.18598e-05	0.000469986	-0.298864	lower	1.69499e-14	1.45769e-12	-0.898072	lower	1.56789e-07	5.61827e-07	-0.567064	lower	2.05644e-09	7.68928e-09	-0.655973	lower	8.02292e-07	1.68286e-06	-0.398953	lower
Q9NSA1	FGF-21	0.475734	0.717774	-0.10874	0	0.477685	0.885769	0.103148	0	0	0.116102	0.391035	0.231289	0	0.241881	0.520043	-0.211888	0	0.06277	0.317542	-0.340028	0	0.467466	0.773117	0.12814	0	0.3589	0.65671	0.0977412	0	8.76334e-07	3.5888e-06	0.799834	higher	1.38328e-10	9.15093e-10	1.01172	higher	7.48514e-13	5.36435e-12	1.13986	higher	3.12555e-14	1.34399e-13	0.908574	higher
Q9GZV9	FGF-23	0.131142	0.323443	-0.0613273	0	0.709647	0.938918	-0.0179452	0	0	0.856757	0.961048	-0.00774198	0	0.393812	0.675729	-0.0433821	0	0.243004	0.522516	-0.0535853	0	0.846537	0.910027	0.0102032	0	0.438857	0.711856	-0.0258351	0	0.0015928	0.00318561	0.103388	0	0.000510921	0.00107169	0.14677	0	1.19198e-05	2.62848e-05	0.156974	0	5.51388e-09	1.48186e-08	0.164716	0
P12034	FGF-5	0.131634	0.323443	0.0410589	0	0.483281	0.885769	0.0144388	0	0	0.00761604	0.0759786	0.0818901	0	0.411906	0.675729	0.0266201	0	0.300707	0.574684	-0.0408312	0	0.0563158	0.440287	0.0674513	0	0.00350053	0.0376306	0.0504662	0	0.574163	0.625038	0.0171722	0	0.70456	0.721335	-0.00944792	0	0.0843798	0.109949	0.0580034	0	0.172141	0.212523	-0.0238867	0
P49771	Flt3L	0.850089	0.928102	0.0110934	0	0.889881	0.968731	0.0085189	0	0	0.739416	0.932042	-0.0177829	0	0.972386	0.983826	0.00257452	0	0.670522	0.856947	0.0288764	0	0.708455	0.893968	-0.0263018	0	0.963166	0.998939	-0.00188438	0	0.535442	0.598026	-0.0384675	0	0.526255	0.572885	-0.0410421	0	0.238875	0.277611	-0.0673439	0	0.279815	0.329645	-0.049561	0
P39905	GDNF	0.0227091	0.108499	-0.0554077	0	0.135827	0.61403	-0.0400035	0	0	0.993854	0.993854	0.000208548	0	0.588604	0.816451	-0.0154042	0	0.0537704	0.308284	-0.0556163	0	0.194089	0.559771	0.040212	0	0.173175	0.411708	-0.0273251	0	0.0147224	0.024826	0.0545655	0	0.00547539	0.00923302	0.0699697	0	1.76509e-05	3.61424e-05	0.110182	0	5.35627e-08	1.31611e-07	0.109973	0
P14210	HGF	0.348504	0.61166	-0.0510433	0	0.860179	0.968731	0.0101978	0	0	0.546207	0.903343	0.0335797	0	0.359512	0.666692	-0.0612411	0	0.192439	0.459716	-0.0846229	0	0.730196	0.893968	0.0233819	0	0.944474	0.998939	0.00285832	0	1.38161e-08	1.05711e-07	0.334064	higher	2.97519e-10	1.59916e-09	0.395305	higher	3.63933e-12	2.08655e-11	0.418687	higher	9.09061e-16	4.59878e-15	0.385107	higher
P22301	IL-10	6.07689e-08	1.74204e-06	-0.475639	lower	0.852361	0.968731	-0.0224739	0	0	4.79543e-05	0.00137469	-0.369593	lower	0.000417758	0.00718543	-0.453165	lower	0.279663	0.561456	-0.106046	0	0.00780792	0.223827	-0.347119	0	4.84633e-05	0.000833568	-0.296842	lower	0.000585458	0.00132498	0.263716	higher	2.1096e-09	1.00792e-08	0.71688	higher	6.02636e-06	1.36386e-05	0.369761	higher	1.07181e-27	2.30438e-26	0.739354	higher
Q13651	IL10-RA	0.587484	0.801962	0.0389989	0	0.264347	0.710434	0.0775989	0	0	0.0106928	0.0835986	0.181597	0	0.670405	0.883378	-0.0386	0	0.120674	0.399152	-0.142598	0	0.247377	0.606185	0.103998	0	0.0210953	0.113387	0.110737	0	0.16537	0.222215	0.107931	0	0.0527917	0.0698475	0.146531	0	0.0011724	0.00186716	0.250528	0	0.178471	0.216176	0.0689317	0
Q08334	IL-10RB	0.00566457	0.0347966	0.0845972	0	0.904508	0.972346	0.00352151	0	0	0.00795125	0.0759786	0.0834618	0	0.0233577	0.182615	0.0810757	0	0.975657	0.981394	0.00113539	0	0.0286309	0.440287	0.0799403	0	0.00687593	0.059133	0.0601552	0	5.18091e-09	5.31313e-08	0.220427	0	0.000127484	0.000288517	0.139351	0	1.04832e-08	3.46753e-08	0.219291	0	1.3324e-05	2.28389e-05	0.135829	0
P29460	IL-12B	0.0141287	0.0810045	0.194568	0	0.585886	0.938918	0.045296	0	0	0.575122	0.907139	0.0403484	0	0.133917	0.404787	0.149272	0	0.0884048	0.334837	0.154219	0	0.958063	0.969335	-0.00494762	0	0.124968	0.358241	0.0852043	0	1.18767e-05	3.52204e-05	0.353397	higher	0.0149677	0.022986	0.204125	0	0.00609596	0.00873754	0.199178	0	0.00563907	0.00808267	0.158829	0
P78552	IL-13	0.00285008	0.0222824	-0.123315	0	0.816311	0.968731	-0.0146037	0	0	0.142063	0.421291	-0.066201	0	0.0643722	0.338881	-0.108711	0	0.141261	0.406303	-0.0571135	0	0.400389	0.732627	-0.0515973	0	0.0911382	0.29384	-0.067022	0	0.0523708	0.0849791	-0.0771868	0	0.610649	0.648344	0.031524	0	0.645999	0.66138	-0.0200733	0	0.314569	0.365581	0.0461277	0
Q13261	IL-15RA	0.892419	0.947507	0.00226613	0	0.69634	0.938918	0.00851217	0	0	0.0179958	0.119049	0.0442585	0	0.802809	0.931866	-0.00624604	0	0.0602861	0.317542	-0.0419924	0	0.174709	0.559771	0.0357463	0	0.0922522	0.29384	0.0218781	0	0.0656078	0.104486	0.0350534	0	0.080583	0.101914	0.0412995	0	0.000217827	0.000374662	0.0770458	0	0.0240856	0.0328787	0.0327873	0
Q16552	IL-17A	2.99889e-13	1.28952e-11	-0.543304	lower	0.0187437	0.402989	-0.190628	0	0	1.44626e-09	1.24378e-07	-0.42223	lower	5.65633e-05	0.00121611	-0.352676	lower	0.10758	0.376598	-0.121074	0	0.00601899	0.223827	-0.231602	0	1.54211e-11	1.32621e-09	-0.387849	lower	0.00722704	0.0126842	0.16536	0	9.5035e-12	8.17301e-11	0.518035	higher	9.71127e-07	2.67903e-06	0.286434	higher	8.47808e-37	7.29115e-35	0.708664	higher
Q9P0M4	IL-17C	0.0665418	0.204378	-0.114294	0	0.841418	0.968731	-0.00988284	0	0	0.115318	0.391035	-0.0674794	0	0.141205	0.404787	-0.104412	0	0.48099	0.701103	-0.046815	0	0.293564	0.631162	-0.0575965	0	0.0732401	0.262444	-0.0636295	0	0.397878	0.475243	0.0537128	0	0.00220425	0.00394928	0.158124	0	0.0255243	0.0346493	0.100528	0	1.21859e-05	2.13876e-05	0.168007	0
Q14116	IL-18	0.837834	0.928102	-0.0120006	0	0.361176	0.818049	0.0539972	0	0	0.0123476	0.0884914	0.141126	0	0.354074	0.666692	-0.0659978	0	0.026552	0.308284	-0.153127	0	0.208287	0.559771	0.0871291	0	0.084656	0.291217	0.0722893	0	2.67265e-11	5.6947e-10	0.42195	higher	3.75082e-14	6.45142e-13	0.487947	higher	1.1755e-20	5.05465e-19	0.575077	higher	7.38582e-20	4.537e-19	0.43395	higher
Q13478	IL-18R1	0.931095	0.953264	-0.00421155	0	0.684745	0.938918	0.0218612	0	0	0.266664	0.573328	0.0496646	0	0.682033	0.883378	-0.0260728	0	0.337309	0.581415	-0.0538762	0	0.646503	0.893968	0.0278034	0	0.446979	0.711856	0.0262879	0	2.06012e-07	9.32474e-07	0.269381	higher	2.22203e-07	7.6438e-07	0.295454	higher	1.65795e-11	8.85372e-11	0.323257	higher	8.46215e-13	3.16411e-12	0.273593	higher
P60568	IL-2	0.514156	0.749447	-0.00520789	0	0.137289	0.61403	0.0405957	0	0	0.530735	0.894964	-0.00499829	0	0.0976391	0.368517	-0.0458036	0	0.981394	0.981394	-0.000209597	0	0.0991442	0.499998	-0.045594	0	0.392099	0.688174	0.00841789	0	0.209728	0.269203	-0.0145085	0	0.272468	0.31006	0.0312952	0	0.216124	0.261784	-0.0142989	0	0.388718	0.44573	-0.00930058	0
Q9NYY1	IL-20	0.530655	0.759026	-0.0161195	0	0.185637	0.61403	0.0537576	0	0	0.102457	0.383099	-0.0268883	0	0.126902	0.404787	-0.0698771	0	0.68755	0.856947	0.0107688	0	0.051531	0.440287	-0.0806459	0	0.998939	0.998939	-2.3601e-05	0	0.327128	0.4019	-0.0318619	0	0.399826	0.440834	0.0380153	0	0.0993144	0.125603	-0.0426306	0	0.524022	0.570455	-0.0157423	0
Q9UHF4	IL-20RA	0.662899	0.82393	0.0170888	0	0.693745	0.938918	0.0128376	0	0	0.11822	0.391035	-0.0428612	0	0.925117	0.958555	0.0042512	0	0.150953	0.418772	0.0599499	0	0.117602	0.532302	-0.0556987	0	0.678667	0.943064	-0.00953111	0	0.609138	0.654824	0.021713	0	0.63202	0.662851	0.0174618	0	0.231033	0.272176	-0.0382369	0	0.871577	0.878622	0.00462423	0
Q13007	IL-24	0.0157255	0.0845243	-0.150614	0	0.257482	0.710434	0.0911721	0	0	0.881571	0.961048	-0.00824771	0	0.00854705	0.0918808	-0.241786	0	0.0437221	0.308284	-0.142366	0	0.253752	0.606185	-0.0994198	0	0.677291	0.943064	-0.018923	0	0.557659	0.614855	0.0367019	0	0.000684854	0.00140232	0.278488	higher	0.00149695	0.00234068	0.179068	0	3.6147e-05	5.86536e-05	0.187316	0
P14784	IL-2RB	0.149004	0.346333	0.056791	0	0.179946	0.61403	0.0445663	0	0	0.641095	0.908482	0.0111665	0	0.798236	0.931866	0.0122246	0	0.277769	0.561456	0.0456245	0	0.358803	0.717606	-0.0333999	0	0.104284	0.309255	0.0338753	0	0.0677809	0.105985	0.0722786	0	0.0727682	0.093404	0.060054	0	0.270993	0.310739	0.0266541	0	0.415606	0.470291	0.0154877	0
P24394	IL-4	0.425809	0.704223	0.052303	0	0.827459	0.968731	-0.0105845	0	0	0.742821	0.932042	-0.0159626	0	0.404701	0.675729	0.0628875	0	0.366147	0.594126	0.0682656	0	0.930033	0.952176	-0.00537809	0	0.892689	0.998939	0.00483521	0	0.965882	0.977245	-0.00314956	0	0.263095	0.305759	-0.0660371	0	0.226742	0.27083	-0.0714152	0	0.225564	0.269424	-0.0554526	0
P05113	IL-5	0.198858	0.430911	0.155041	0	0.0789986	0.600337	0.260434	0	0	0.931349	0.961048	-0.00917971	0	0.544207	0.78003	-0.105394	0	0.243031	0.522516	0.164221	0	0.101957	0.499998	-0.269614	0	0.165811	0.411708	0.116712	0	0.090052	0.133525	0.21782	0	0.0367692	0.052181	0.323214	0	0.641757	0.66138	0.0535997	0	0.483481	0.533069	0.0627794	0
P05231	IL-6	0.61738	0.80814	0.068699	0	0.79488	0.968731	0.0321488	0	0	0.320047	0.671319	0.116517	0	0.819129	0.931866	0.0365502	0	0.757483	0.880318	-0.0478182	0	0.554532	0.883143	0.0843683	0	0.38515	0.688174	0.0781275	0	3.7413e-06	1.19167e-05	0.600109	higher	7.7301e-07	2.55688e-06	0.563559	higher	1.15818e-09	4.52744e-09	0.647927	higher	1.5451e-12	5.53662e-12	0.53141	higher
P13232	IL-7	0.215016	0.439393	0.0785713	0	0.058154	0.555693	0.115181	0	0	0.806917	0.958172	-0.0142064	0	0.634974	0.853246	-0.0366102	0	0.217876	0.506414	0.0927776	0	0.0768508	0.474339	-0.129388	0	0.238266	0.465922	0.0501392	0	0.000609071	0.00134308	0.230639	0	3.88058e-05	9.53515e-05	0.267249	higher	0.0257856	0.0346493	0.137861	0	0.0010779	0.00159827	0.152068	0
P10145	IL-8	0.00347729	0.0249206	-0.60058	lower	0.442256	0.884512	-0.144682	0	0	0.689824	0.932042	-0.0696786	0	0.0624812	0.338881	-0.455898	0	0.0236849	0.308284	-0.530902	0	0.733724	0.893968	0.0750038	0	0.068672	0.256774	-0.241229	0	0.886258	0.918291	0.0296089	0	0.0119524	0.0186892	0.485507	higher	0.00182459	0.00275288	0.560511	higher	4.88735e-06	9.7747e-06	0.630189	higher
P01137	LAP TGF-beta-1	0.847556	0.928102	0.00776848	0	0.988708	0.998798	0.0006386	0	0	0.0236203	0.145096	0.0925712	0	0.890131	0.956685	0.00712988	0	0.077119	0.333508	-0.0848027	0	0.077218	0.474339	0.0919326	0	0.174385	0.411708	0.0415393	0	0.000178506	0.000451515	0.182045	0	0.000872549	0.00170544	0.174915	0	5.88078e-08	1.80624e-07	0.266848	higher	2.62018e-05	4.33338e-05	0.174277	0
P15018	LIF	0.792213	0.928102	-0.0159612	0	0.69715	0.938918	-0.0244053	0	0	0.223287	0.533408	0.0714795	0	0.912188	0.956685	0.00844409	0	0.233315	0.522516	-0.0874408	0	0.201906	0.559771	0.0958849	0	0.663545	0.943064	0.0185373	0	0.17453	0.230917	0.0828699	0	0.238282	0.280716	0.0744258	0	0.00409465	0.00596847	0.170311	0	0.0192057	0.0270769	0.0988312	0
P42702	LIF-R	0.922679	0.953264	0.00271252	0	0.484083	0.885769	0.0193393	0	0	0.714254	0.932042	-0.0103845	0	0.616643	0.841766	-0.0166268	0	0.698593	0.858271	0.013097	0	0.375979	0.727141	-0.0297238	0	0.918558	0.998939	0.00208544	0	0.000173202	0.000451376	0.130165	0	2.07121e-05	5.23894e-05	0.146792	0	0.000789978	0.00128185	0.117068	0	1.3544e-05	2.28389e-05	0.127452	0
P13500	MCP-1	0.602194	0.80814	0.0387172	0	0.291022	0.754329	-0.0683926	0	0	0.628581	0.908482	0.030484	0	0.202971	0.513397	0.10711	0	0.920708	0.942629	0.00823319	0	0.183641	0.559771	0.0988766	0	0.941479	0.998939	0.00357795	0	0.00124798	0.00267418	0.234499	0	0.0400639	0.0546904	0.12739	0	0.000188771	0.000331312	0.226266	0	4.38344e-05	6.98103e-05	0.195782	0
P80075	MCP-2	0.449534	0.717774	0.048692	0	0.470179	0.885769	-0.0456096	0	0	0.824003	0.958172	0.0128427	0	0.23124	0.518011	0.0943016	0	0.630153	0.846768	0.0358493	0	0.425921	0.740348	0.0584523	0	0.896842	0.998939	0.00565444	0	1.12636e-06	4.40306e-06	0.378902	higher	0.000186906	0.000412152	0.2846	higher	1.8317e-06	4.63314e-06	0.343053	higher	7.46864e-08	1.73595e-07	0.33021	higher
P80098	MCP-3	0.312025	0.579617	-0.164881	0	0.14388	0.61403	-0.185213	0	0	0.416548	0.783909	-0.107383	0	0.907918	0.956685	0.0203319	0	0.749225	0.880318	-0.057498	0	0.598403	0.893968	0.0778298	0	0.151008	0.393537	-0.146564	0	1.3102e-06	4.89902e-06	0.752506	higher	2.07474e-10	1.27448e-09	0.732174	higher	1.95605e-11	8.85372e-11	0.810004	higher	2.88462e-24	3.10096e-23	0.917387	higher
Q99616	MCP-4	0.844592	0.928102	-0.0122494	0	0.027318	0.426586	-0.149546	0	0	0.447086	0.801029	-0.0436891	0	0.0838531	0.343398	0.137297	0	0.657613	0.856947	0.0314397	0	0.160501	0.559771	0.105857	0	0.140299	0.383396	-0.0661285	0	2.58612e-06	8.55409e-06	0.340568	higher	0.00749278	0.0121581	0.203271	0	4.87027e-06	1.16345e-05	0.309128	higher	2.13507e-09	6.33158e-09	0.352817	higher
P03956	MMP-1	0.10488	0.281866	0.124251	0	0.172777	0.61403	0.10356	0	0	0.0267985	0.153644	0.143309	0	0.82351	0.931866	0.0206904	0	0.820128	0.915988	-0.0190585	0	0.633213	0.893968	0.0397489	0	0.0148859	0.0914417	0.126199	0	1.47504e-08	1.05711e-07	0.527905	higher	4.13531e-08	1.61653e-07	0.507215	higher	5.2807e-11	2.2707e-10	0.546964	higher	7.15269e-08	1.7087e-07	0.403655	higher
P09238	MMP-10	7.32699e-14	6.30121e-12	-0.541114	lower	0.626762	0.938918	-0.0399223	0	0	7.87727e-09	3.38722e-07	-0.409917	lower	1.37885e-07	1.18581e-05	-0.501191	lower	0.109476	0.376598	-0.131197	0	9.16527e-05	0.00788214	-0.369995	lower	3.35566e-10	1.44293e-08	-0.337482	lower	0.157703	0.218749	0.102484	0	1.40055e-11	1.09497e-10	0.603675	higher	0.00153202	0.00235275	0.233681	0	6.37807e-26	9.1419e-25	0.643598	higher
Q99748	Neurturin	0.339212	0.607755	-0.0398209	0	0.638413	0.938918	0.0198772	0	0	0.595516	0.908482	-0.0209622	0	0.223016	0.518011	-0.0596981	0	0.685261	0.856947	-0.0188586	0	0.386324	0.727141	-0.0408394	0	0.643351	0.943064	-0.0141986	0	0.648306	0.688325	0.0184526	0	0.0582792	0.0759396	0.0781507	0	0.329373	0.363154	0.0373112	0	0.0696566	0.0907646	0.0582735	0
P20783	NT-3	0.910477	0.953264	0.00601392	0	0.226032	0.705755	-0.05049	0	0	0.489898	0.859821	-0.0297928	0	0.353341	0.666692	0.0565039	0	0.562809	0.78067	0.0358067	0	0.690493	0.893968	0.0206972	0	0.414168	0.711856	-0.0258346	0	0.786312	0.824669	-0.0161733	0	0.141241	0.176039	-0.0726772	0	0.304481	0.344545	-0.05198	0	0.578201	0.621566	-0.0221872	0
O00300	OPG	0.689802	0.82393	0.0180545	0	0.783491	0.968731	-0.0116778	0	0	0.896337	0.961048	0.00525868	0	0.585587	0.816451	0.0297323	0	0.808788	0.915208	0.0127958	0	0.737673	0.893968	0.0169364	0	0.897557	0.998939	0.00385362	0	2.84096e-08	1.74516e-07	0.27359	higher	1.43137e-07	5.35208e-07	0.243858	0	3.57075e-09	1.22834e-08	0.260794	0	9.25837e-14	3.79152e-13	0.255536	0
P13725	OSM	0.0405984	0.145478	-0.261035	0	0.998798	0.998798	-0.000171588	0	0	0.758639	0.932042	0.0326366	0	0.0789367	0.339428	-0.260863	0	0.0397387	0.308284	-0.293671	0	0.80198	0.893968	0.0328082	0	0.468294	0.732242	-0.0596919	0	0.0864309	0.130404	0.226224	0	5.50037e-05	0.000131398	0.487087	higher	4.38245e-06	1.07683e-05	0.519895	higher	1.34628e-07	3.04684e-07	0.487259	higher
Q9NZQ7	PD-L1	0.538379	0.759026	-0.0205168	0	0.740242	0.964558	0.0110134	0	0	0.505343	0.86919	0.0206861	0	0.445465	0.695437	-0.0315302	0	0.298338	0.574684	-0.0412028	0	0.806497	0.893968	0.00967263	0	0.78494	0.964355	0.00623383	0	0.00653754	0.0117131	0.0961317	0	0.000311957	0.000670707	0.127662	0	3.70983e-05	7.41966e-05	0.137335	0	4.02378e-06	8.23916e-06	0.116649	0
P21583	SCF	0.0992245	0.275268	0.0927245	0	0.878652	0.968731	-0.00839755	0	0	0.615604	0.908482	-0.0275243	0	0.138427	0.404787	0.101122	0	0.07756	0.333508	0.120249	0	0.775555	0.893968	-0.0191268	0	0.761336	0.955325	0.0119637	0	0.161392	0.220313	-0.0779757	0	0.00114865	0.0021952	-0.179098	0	0.000298948	0.000504108	-0.198224	0	9.78812e-06	1.7537e-05	-0.1707	0
Q8IXJ6	SIRT2	0.0388027	0.145088	-0.170384	0	0.685558	0.938918	0.0372983	0	0	0.0966788	0.383099	0.147381	0	0.0483266	0.296863	-0.207682	0	0.00192182	0.0826382	-0.317765	0	0.31692	0.648932	0.110083	0	0.690849	0.943064	0.0254349	0	2.87875e-05	7.9862e-05	0.335664	higher	4.63571e-09	1.99335e-08	0.543347	higher	2.3233e-13	1.99804e-12	0.653429	higher	4.13791e-16	2.22413e-15	0.506048	higher
Q13291	SLAMF1	0.000153899	0.00189076	0.19375	0	0.00405823	0.296647	0.141038	0	0	0.000111794	0.00240357	0.168825	0	0.406479	0.675729	0.0527127	0	0.675059	0.856947	0.0249251	0	0.632231	0.893968	0.0277876	0	1.84066e-07	5.27656e-06	0.167626	0	5.09767e-08	2.92266e-07	0.31103	higher	2.70458e-06	8.02049e-06	0.258317	0	1.18348e-08	3.76959e-08	0.286105	higher	0.00190668	0.00277923	0.11728	0
P50225	ST1A1	0.0923655	0.264781	-0.175949	0	0.180517	0.61403	-0.137231	0	0	0.249154	0.55345	-0.106606	0	0.760564	0.931866	-0.0387185	0	0.561083	0.78067	-0.0693431	0	0.794535	0.893968	0.0306246	0	0.0557584	0.229685	-0.135169	0	0.0936407	0.136493	0.183597	0	0.0391603	0.0543192	0.222315	0	0.0101771	0.0141166	0.25294	0	6.48829e-06	1.26817e-05	0.359546	higher
O95630	STAMPB	0.316767	0.579617	-0.0739914	0	0.966681	0.998798	-0.00338086	0	0	0.173596	0.466539	0.104366	0	0.452843	0.695437	-0.0706106	0	0.0489403	0.308284	-0.178358	0	0.26317	0.611693	0.107747	0	0.687867	0.943064	0.0223363	0	6.24213e-09	5.36823e-08	0.466478	higher	9.18503e-10	4.64654e-09	0.537088	higher	1.35687e-14	1.29656e-13	0.644835	higher	1.76484e-17	1.01184e-16	0.540469	higher
P01135	TGF-alpha	0.0247597	0.11207	-0.173923	0	0.992774	0.998798	-0.000738696	0	0	0.580147	0.907139	-0.0396	0	0.0748692	0.338881	-0.173184	0	0.130772	0.406303	-0.134323	0	0.674951	0.893968	-0.0388613	0	0.229996	0.465922	-0.0659099	0	0.498464	0.578562	-0.0568888	0	0.1877	0.227355	0.116295	0	0.327273	0.363154	0.077434	0	0.0749393	0.0961908	0.117034	0
P01374	TNFB	0.682426	0.82393	0.0213626	0	0.0946464	0.61403	-0.0863875	0	0	0.4193	0.783909	0.0380419	0	0.0985569	0.368517	0.10775	0	0.786646	0.902021	-0.0166792	0	0.0421945	0.440287	0.124429	0	0.92188	0.998939	-0.00342595	0	0.307035	0.382681	-0.0587883	0	0.00365631	0.00641721	-0.166538	0	0.426199	0.458164	-0.042109	0	0.0540912	0.0726851	-0.0801509	0
Q07011	TNFRSF9	0.495254	0.734342	-0.0339237	0	0.916883	0.973481	0.00558421	0	0	0.644388	0.908482	0.0215685	0	0.534498	0.779099	-0.0395079	0	0.339027	0.581415	-0.0554922	0	0.794212	0.893968	0.0159843	0	0.972309	0.998939	0.00123023	0	0.00427147	0.0079858	0.158212	0	0.000806218	0.00161244	0.19772	0	5.19414e-05	9.92657e-05	0.213704	0	9.38251e-06	1.7168e-05	0.192136	0
O43557	TNFSF14	0.554149	0.768658	0.0530393	0	0.699359	0.938918	-0.036516	0	0	0.0915213	0.383099	0.136275	0	0.429211	0.683558	0.0895552	0	0.414315	0.625107	-0.0832352	0	0.104651	0.499998	0.17279	0	0.324792	0.60722	0.0617865	0	0.00193876	0.00378939	0.300355	higher	0.0370121	0.052181	0.2108	0	1.53385e-05	3.21735e-05	0.383591	higher	0.000764504	0.00115346	0.247316	0
P50591	TRAIL	0.293233	0.560402	0.0445533	0	0.298223	0.754329	0.0408585	0	0	0.00242732	0.0327551	0.111201	0	0.942788	0.965235	0.00369475	0	0.177901	0.437127	-0.0666476	0	0.133225	0.545586	0.0703424	0	0.00836914	0.0654315	0.0716584	0	0.269379	0.340685	0.0492624	0	0.274007	0.31006	0.0455677	0	0.00311285	0.00461561	0.11591	0	0.873227	0.878622	0.00470915	0
O14788	TRANCE	0.000465917	0.00500861	0.286161	higher	0.546633	0.938918	0.0489662	0	0	0.192642	0.502035	0.0927131	0	0.0209227	0.182615	0.237195	0	0.0411567	0.308284	0.193448	0	0.64496	0.893968	0.0437469	0	0.012293	0.0881	0.134215	0	0.989777	0.989777	-0.00108147	0	0.00539668	0.00923302	-0.238276	0	0.0101754	0.0141166	-0.194529	0	6.53008e-07	1.40397e-06	-0.287242	lower
Q969D9	TSLP	0.0384872	0.145088	0.0611838	0	0.139328	0.61403	0.0479642	0	0	0.938698	0.961048	0.0015753	0	0.751829	0.931866	0.0132195	0	0.0761138	0.333508	0.0596085	0	0.199942	0.559771	-0.0463889	0	0.0586724	0.229685	0.0320578	0	0.0703902	0.108099	0.0584042	0	0.196186	0.234334	0.0451847	0	0.960509	0.960509	-0.00120427	0	0.878622	0.878622	-0.00277957	0
O43508	TWEAK	0.470838	0.717774	0.0308598	0	0.373201	0.818049	-0.0348677	0	0	0.718744	0.932042	0.0138997	0	0.187449	0.50377	0.0657276	0	0.73122	0.873401	0.0169602	0	0.292103	0.631162	0.0487674	0	0.882644	0.998939	0.00425882	0	0.000283362	0.000696261	0.165489	0	0.0169192	0.0255272	0.0997616	0	0.000333285	0.000551203	0.148529	0	4.69221e-05	7.33691e-05	0.134629	0
P00749	uPA	0.852559	0.928102	0.00807967	0	0.584977	0.938918	0.0258737	0	0	0.980344	0.991877	-0.000968067	0	0.750124	0.931866	-0.017794	0	0.854173	0.929859	0.00904773	0	0.610533	0.893968	-0.0268417	0	0.757637	0.955325	0.00951073	0	0.448543	0.52842	0.0352355	0	0.290602	0.324569	0.0530295	0	0.538717	0.564996	0.0261878	0	0.447898	0.50025	0.0271559	0
P15692	VEGF-A	0.0856491	0.253994	0.112273	0	0.0793164	0.600337	0.113286	0	0	0.00027192	0.00467702	0.216394	0	0.989804	0.989804	-0.00101331	0	0.165535	0.437127	-0.104121	0	0.165958	0.559771	0.103107	0	0.000485885	0.00696435	0.156624	0	5.56025e-09	5.31313e-08	0.410134	higher	3.38588e-09	1.53256e-08	0.411147	higher	1.89707e-15	2.71914e-14	0.514255	higher	3.99437e-09	1.10812e-08	0.297861	higher
